# Supplementary material for: Adherence to the DASH Diet in the Spanish Population and Its Environmental Impact: An Ecological Study
Source: Nutrients. 2026 Jun 5;18(11):1822. doi: 10.3390/nu18111822 (PMC13259029; doi:10.3390/nu18111822)
Supplement: Supplementary file 1 [file nutrients-18-01822-s001.zip]

Archive with 5 entries (5 files):
- SM 1&2.xlsx
- SM5-7.pdf
- Supplementary Material S3.xlsx
- Supplementary material s4.xlsx
- Supplementary material s8.xlsx
