# Supplementary material for: Adherence to the DASH Diet in the Spanish Population and Its Environmental Impact: An Ecological Study
Source: Nutrients. 2026 Jun 5;18(11):1822. doi: 10.3390/nu18111822 (PMC13259029; doi:10.3390/nu18111822)
Supplement: Supplementary file 1 [file nutrients-18-01822-s001.zip › SM 1&2.xlsx]

## Sheet: Cover
ADHERENCE TO THE DASH DIET IN THE SPANISH POPULATION AND ITS ENVIRONMENTAL IMPACT: AN ECOLOGICAL STUDY
Nutrients
Supplementary material 1 and 2

## Sheet: SM1
Supplementary Material S1: Food groups correspondence into food categories
Food	Food Category
01.1.1.1 T Rice (K)	Grains
01.1.1.2 T Flour and other cereals (K)	Grains
01.1.1.3 T Bread (K)	Grains high in fiber
01.1.1.4 T Other bakery products (K)	Grains
01.1.1.5 T Pizzas and quiches (K)	Grains
01.1.1.6 T Pasta and couscous (K)	Grains
01.1.1.7 T Breakfast cereals (K)	Grains high in fiber
01.1.1.8 T Other cereal products n.e.c. (K)	Grains
01.1.2.1 T Beef (K)	Meat, fish and eggs
01.1.2.2 T Pork (K)	Meat, fish and eggs
01.1.2.3 T Sheep and goat meat (K)	Meat, fish and eggs
01.1.2.4 T Poultry (K)	Meat, fish and eggs
01.1.2.5 T Other meats (K)	Meat, fish and eggs
01.1.2.6 T Offal and giblets (K)	Meat, fish and eggs
01.1.2.7 T Cold cuts and dried, salted or smoked meat (K)	Meat, fish and eggs
01.1.2.8 T Processed meat and other meat preparations (K)	Meat, fish and eggs
01.1.3.1 T Fresh or chilled fish (K)	Meat, fish and eggs
01.1.3.2 T Frozen fish (K)	Meat, fish and eggs
01.1.3.3 T Fresh or chilled seafood (K)	Meat, fish and eggs
01.1.3.4 T Frozen seafood (K)	Meat, fish and eggs
01.1.3.5 T Dried, smoked or salted fish and seafood (K)	Meat, fish and eggs
01.1.3.6 T Processed fish and seafood and other fish and seafood preparations (K)	Meat, fish and eggs
01.1.4.1 T Full-cream milk (L)	Dairy
01.1.4.2 T Semi-skimmed and skimmed milk (L)	Dairy low in fat
01.1.4.3 T Preserved milk (K)	Dairy
01.1.4.4 T Yoghurts (K)	Dairy low in fat
01.1.4.5 T Cheese (K)	Dairy
01.1.4.6 T Other milk-based products (K)	Dairy
01.1.4.7 T Eggs (U)	Meat, fish and eggs
01.1.5.1 T Butter and other animal fats (K)	Oils and fats
01.1.5.2 T Margarine and other vegetable fats (K)	Oils and fats
01.1.5.3 T Olive oil (L)	Oils and fats
01.1.5.4 T Other oils (L)	Oils and fats
01.1.6.1 T Citrus fruits (fresh or chilled) (K)	Fruits
01.1.6.2 T Bananas (fresh or chilled) (K)	Fruits
01.1.6.3 T Apples (fresh or chilled) (K)	Fruits
01.1.6.4 T Pears (fresh or chilled) (K)	Fruits
01.1.6.5 T Stone fruits (fresh or chilled) (K)	Fruits
01.1.6.6 T Berries (strawberries, raspberries, grapes, etc.) (fresh or chilled) (K)	Fruits
01.1.6.7 T Other fruit (fresh or chilled) (K)	Fruits
01.1.6.8 T Nuts (K)	Legumes, seeds and nuts
01.1.6.9 T Leafy or stem vegetables (fresh or chilled) (K)	Fruits
01.1.7.1 T Leafy or stem vegetables (fresh or chilled) (K)	Vegetables
01.1.7.2 T Bags of mixed lettuce (fresh or chilled) (K)	Vegetables
01.1.7.3 T Cabbages (fresh or chilled) (K)	Vegetables
01.1.7.4 T Vegetables grown for their fruit (tomatoes, green beans, courgettes, etc.) (fresh or chilled) (K)	Vegetables
01.1.7.5 T Root or bulb vegetables and mushrooms (fresh or chilled) (K)	Vegetables
01.1.7.6 T Legumes and dried vegetables (K)	Legumes, seeds and nuts
01.1.7.7 T Legumes, processed vegetables and other vegetable-based and legume-based preparations (K)	Legumes, seeds and nuts
01.1.7.8 T Legumes and frozen vegetables (K)	Legumes, seeds and nuts
01.1.7.9 T Olives (K)	Fruits
01.1.7.A T Potatoes (K)	Vegetables
01.1.7.C T Products derived from potatoes, cassava and other tubers (K)	Vegetables
01.1.8.1 T Sugar (K)	Sweets
01.1.8.2 T Jam, marmalade and honey (K)	Sweets
01.1.8.3 T Chocolate (K)	Sweets
01.1.8.5 T Ice cream (K)	Sweets
01.1.8.6 T Sweeteners (GR)	Sweets
01.2.1.4 T Cocoa and chocolate powder drinks (K)	Sweets
01.2.2.2 T Soft drinks with or without carbonation (L)	Sweets
01.1.1.3 T Bread (K)	Grains
01.1.1.7 T Breakfast cereals (K)	Grains
n.e.c.: Not elsewhere classified

## Sheet: SM2
Supplementary Material S2: Food items correspondence choice from Agribalyse data set into the household budgets survey items
Code HBS	HBS Food groups	Code AGB	Code CIQUAL	LCI Name
1111	Rice (K)	9101	9101	Rice, parboiled, raw
1111	Rice (K)	9105	9105	Rice, parboiled, cooked, unsalted
1111	Rice (K)	9100	9100	Rice, raw
1111	Rice (K)	9104	9104	Rice, cooked, unsalted
1111	Rice (K)	9102	9102	Rice, brown, raw
1111	Rice (K)	9103	9103	Rice, brown, cooked, unsalted
1111	Rice (K)	9109	9109	Rice, red, raw
1111	Rice (K)	9110	9110	Rice, red, cooked, unsalted
1111	Rice (K)	9108	9108	Wild rice, raw
1111	Rice (K)	9111	9111	Wild rice, cooked, unsalted
1111	Rice (K)	9119	9119	Basmati rice, raw
1111	Rice (K)	9121	9121	Rice, mix of species (white, wholegrain, wild, red,etc.), raw
1112	Flour and other cereals (K)	9410	9410	Wheat flour, type 110
1113	Bread (K)	7001	7001	Bread, French bread, baguette
1114	Other bakery products (K)	7258	7258	Bagel
1114	Other bakery products (K)	7301	7301	Rusk, w eggs
1114	Other bakery products (K)	7300	7300	Rusk
1114	Other bakery products (K)	7340	7340	Rusk, wholemeal or rich in fibre
1114	Other bakery products (K)	7330	7330	Rusk, multigrain
1114	Other bakery products (K)	7310	7310	Rusk, unsalted
1114	Other bakery products (K)	23805	23805	Blinis
1114	Other bakery products (K)	7735	7735	Brioche, filled with chocolate drops
1114	Other bakery products (K)	7737	7737	Brioche, filled with chocolate
1114	Other bakery products (K)	7738	7738	Brioche, filled with fruits
1114	Other bakery products (K)	7739	7739	Brioche, filled with custard (Chinese brioche type), prepacked
1114	Other bakery products (K)	7745	7745	Brioche, pure butter
1114	Other bakery products (K)	7742	7742	Brioche, from bakery
1114	Other bakery products (K)	7740	7740	Brioche, prepacked
1114	Other bakery products (K)	7741	7741	Brioche
1114	Other bakery products (K)	23480	23480	Apple turnover
1114	Other bakery products (K)	23467	23467	Chou pastry, sugar coated
1114	Other bakery products (K)	7744	7744	Christmas brioche with candied fruits, prepacked
1114	Other bakery products (K)	7620	7620	Croissant, butter, from bakery
1114	Other bakery products (K)	7650	7650	Croissant w almonds, from bakery
1114	Other bakery products (K)	7615	7615	Croissant, ordinary, from bakery
1114	Other bakery products (K)	7602	7602	Croissant
1114	Other bakery products (K)	38500	38500	Crouton with garlic, herbs or onions, prepacked
1114	Other bakery products (K)	7432	7432	Croutons, plain, prepacked
1114	Other bakery products (K)	7352	7352	Puffed rice textured bread, wholemeal
1114	Other bakery products (K)	7353	7353	Puffed cereals textured bread
1114	Other bakery products (K)	7525	7525	Grissini or bread stick
1114	Other bakery products (K)	7256	7256	English muffin, wholewheat flour, prepacked
1114	Other bakery products (K)	7257	7257	English muffin, prepacked
1114	Other bakery products (K)	7730	7730	Chocolate croissant, puff pastry, from bakery
1114	Other bakery products (K)	7733	7733	Chocolate croissant, prepacked
1114	Other bakery products (K)	7712	7712	Milk roll filled with chocolate drops, prepacked
1114	Other bakery products (K)	7710	7710	Milk roll, from bakery
1114	Other bakery products (K)	7711	7711	Milk roll, prepacked
1114	Other bakery products (K)	7115	7115	Bran grain bread
1114	Other bakery products (K)	7720	7720	Raisin puff pastry (Viennese pastries)
1114	Other bakery products (K)	7260	7260	Bread, home-made, with flour for home-made bread preparation
1114	Other bakery products (K)	7225	7225	Brioche or Vienna bread
1114	Other bakery products (K)	7110	7110	Bread, wholemeal or integral bread (made with flour type 150)
1114	Other bakery products (K)	7012	7012	Bread, French bread, ball, 400g
1114	Other bakery products (K)	7261	7261	Country-style bread, home-made (with flour for bread making machine)
1114	Other bakery products (K)	7210	7210	Brioche sandwich bread, prepacked
1114	Other bakery products (K)	7112	7112	Sandwich loaf, bran grain
1114	Other bakery products (K)	7111	7111	Sandwich loaf, wholemeal
1114	Other bakery products (K)	7200	7200	Sandwich loaf
1114	Other bakery products (K)	7113	7113	Sandwich loaf, multigrain
1114	Other bakery products (K)	7201	7201	Sandwich loaf, crust less, prepacked
1114	Other bakery products (K)	7125	7125	Rye bread, and wheat
1114	Other bakery products (K)	7403	7403	Rusk with eggs, sliced, prepacked
1114	Other bakery products (K)	7420	7420	Wheat swedish toast, wholemeal
1114	Other bakery products (K)	7407	7407	Wheat swedish toast
1114	Other bakery products (K)	7421	7421	Swedish toast, with fruits
1114	Other bakery products (K)	7409	7409	Swedish toast, with linseeds
1114	Other bakery products (K)	7004	7004	Toasted bread, home-made
1114	Other bakery products (K)	7400	7400	Rusk, slice, wheat
1114	Other bakery products (K)	7425	7425	Rusk , slice, multigrain
1114	Other bakery products (K)	7170	7170	Panini bread
1114	Other bakery products (K)	7180	7180	Pita bread
1114	Other bakery products (K)	7262	7262	Rolls for hamburger/hotdog (buns), wholemeal, prepacked
1114	Other bakery products (K)	7259	7259	Rolls for hamburger/hotdog (buns), prepacked
1114	Other bakery products (K)	7002	7002	Bread, French bread (baguette or ball), with yeast
1114	Other bakery products (K)	7255	7255	Bread, French bread, (baguette or ball), multigrain, from bakery
1114	Other bakery products (K)	7025	7025	Bread (baguette or ball), made with type T55-T110 flour
1114	Other bakery products (K)	7010	7010	Brown bread, French bread (baguette or ball), with flour type 80 or 110
1114	Other bakery products (K)	7100	7100	Country-style bread, French bread (baguette or ball)
1114	Other bakery products (K)	7007	7007	Bread, French bread, baguette, unsalted
1114	Other bakery products (K)	7160	7160	Bread, French bread, without salt
1114	Other bakery products (K)	7130	7130	Bread, gluten free
1114	Other bakery products (K)	7410	7410	Crispbread, extruded and grilled
1114	Other bakery products (K)	7815_1	7815	Wheat tortilla wrap, to be filled
1114	Other bakery products (K)	7813	7813	Corn tortilla wrap, to be filled
1115	Pizzas and quiches (K)	25528	25528	Pizza, onion anchovy and black olives
1115	Pizzas and quiches (K)	25478	25478	Pizza, four cheeses
1115	Pizzas and quiches (K)	25457	25457	Pizza, bolognese-style w meat
1115	Pizzas and quiches (K)	25468	25468	Pizza, goat cheese and lardoons
1115	Pizzas and quiches (K)	25462	25462	Pizza, chorizo or salami
1115	Pizzas and quiches (K)	25404	25404	Pizza, cheese and tomato or Margherita pizza
1115	Pizzas and quiches (K)	26272	26272	Pizza, chicken
1115	Pizzas and quiches (K)	25464	25464	Pizza, salmon
1115	Pizzas and quiches (K)	26274	26274	Pizza, cured ham
1115	Pizzas and quiches (K)	26270	26270	Pizza, tuna
1115	Pizzas and quiches (K)	25463	25463	Pizza, seafood
1115	Pizzas and quiches (K)	25570	25570	Pizza, lardoons onions and cheese
1115	Pizzas and quiches (K)	25472	25472	Pizza, vegetables or pizza 4 seasons
1115	Pizzas and quiches (K)	25477	25477	Pizza, cheese and mushrooms
1115	Pizzas and quiches (K)	25435	25435	Pizza, ham and cheese
1115	Pizzas and quiches (K)	25548	25548	Pizza, ham cheese and mushrooms
1115	Pizzas and quiches (K)	26273	26273	Pizza with raclette or tartiflette cheese and lardoons
1115	Pizzas and quiches (K)	25405	25405	Quiche Lorraine (eggs and lardoons quiche)
1116	Pasta and couscous (K)	9815	9815	Fresh egg pasta, raw
1116	Pasta and couscous (K)	9816	9816	Fresh egg pasta, cooked, unsalted
1116	Pasta and couscous (K)	9810	9810	Dried pasta, raw
1116	Pasta and couscous (K)	9811	9811	Dried pasta, cooked, unsalted
1116	Pasta and couscous (K)	9870	9870	Dried pasta, wholemeal, raw
1116	Pasta and couscous (K)	9871	9871	Dried pasta, wholemeal, cooked, unsalted
1116	Pasta and couscous (K)	9821	9821	Dried egg pasta, raw
1116	Pasta and couscous (K)	9822	9822	Dried egg pasta, cooked, unsalted
1116	Pasta and couscous (K)	9874	9874	Dried pasta, gluten-free, raw
1116	Pasta and couscous (K)	9824	9824	Dried pasta, gluten-free, cooked, unsalted
1116	Pasta and couscous (K)	9681	9681	Couscous (durum wheat semolina pre-cooked with steam), raw
1116	Pasta and couscous (K)	9683	9683	Couscous (durum wheat semolina pre-cooked with steam), cooked, unsalted
1117	Breakfast cereals (K)	24039	24039	Biscuit bar filled with fruits, reduced fat
1117	Breakfast cereals (K)	31101	31101	Cereal bar with fruit, fortified with vitamins and minerals
1117	Breakfast cereals (K)	31102	31102	Cereal bar with chocolate, fortified with vitamins and minerals
1117	Breakfast cereals (K)	31114	31114	Cereal bar with almonds or hazelnuts
1117	Breakfast cereals (K)	31113	31113	Cereal bar w fruit
1117	Breakfast cereals (K)	31106	31106	Chocolate cereal bar
1117	Breakfast cereals (K)	31100	31100	Milky cereal breakfast bar, with chocolate or not, fortified with vitamins and minerals
1117	Breakfast cereals (K)	38405	38405	Salty snacks, made from potato
1117	Breakfast cereals (K)	38407	38407	Salty snacks, puff pastry
1117	Breakfast cereals (K)	38404	38404	Puffed salty snacks, made from maize/corn, with peanuts
1117	Breakfast cereals (K)	38400	38400	Puffed salty snacks, made from maize/corn, without peanuts
1117	Breakfast cereals (K)	38106	38106	Puffed salty snacks, made from potato
1117	Breakfast cereals (K)	38108	38108	Puffed salty snacks, made from potato and soy
1117	Breakfast cereals (K)	38401	38401	Salty snacks, crackers, garnished or filled with cheese
1117	Breakfast cereals (K)	38402	38402	Salty snacks, crackers, plain
1117	Breakfast cereals (K)	38403	38403	Salty snacks, crackers, reduced fat
1117	Breakfast cereals (K)	38107	38107	Salty snacks, mini pretzels or sticks
1117	Breakfast cereals (K)	24041	24041	Breakfast biscuit (cookie) with cereals, fortified with vitamins and chemical elements
1117	Breakfast cereals (K)	24680	24680	Soft cake, filled with fruit paste or fruit puree and sugar icing coated
1117	Breakfast cereals (K)	24060	24060	Pastry biscuit with meringue
1117	Breakfast cereals (K)	24678	24678	Biscuit sponge cake with fruits covering, pre-packed
1117	Breakfast cereals (K)	24002	24002	Biscuit (cookie) vitamins content guaranteed
1117	Breakfast cereals (K)	24003	24003	Biscuit (cookie) vitamins and chemical elements content guaranteed
1117	Breakfast cereals (K)	24049	24049	Biscuit shortbread, with butter
1117	Breakfast cereals (K)	24050	24050	Biscuit shortbread, with butter and chocolate
1117	Breakfast cereals (K)	24030	24030	Biscuit (cookie), with milk
1117	Breakfast cereals (K)	24004	24004	Biscuit (cookie) with fruits, reduced salt
1117	Breakfast cereals (K)	24430	24430	Biscuit (cookie), sponge fingers or Lady fingers
1117	Breakfast cereals (K)	24038	24038	Biscuit (cookie), chocolate covering
1117	Breakfast cereals (K)	24016	24016	Biscuit (cookie), covering with a chocolate bar
1117	Breakfast cereals (K)	24036	24036	Biscuit (cookie), with chocolate, prepacked
1117	Breakfast cereals (K)	24051	24051	Biscuit sponge cake, with chocolate, pre-packed
1117	Breakfast cereals (K)	24053	24053	Biscuit shortbread, with chocolate, pre-packed
1117	Breakfast cereals (K)	24052	24052	Biscuit (small tart), with chocolate, pre-packed
1117	Breakfast cereals (K)	24031	24031	Crispy biscuit (cookie), without chocolate, reduced fat
1117	Breakfast cereals (K)	24007	24007	Crispy biscuit (cookie), with chocolate, reduced fat
1117	Breakfast cereals (K)	24659	24659	Biscuit puff pastry
1117	Breakfast cereals (K)	24037	24037	Biscuit (cookie) filled with fruit paste or fruit puree
1117	Breakfast cereals (K)	24008	24008	Biscuit (cookie) filled with fruits, reduced fat
1117	Breakfast cereals (K)	24055	24055	Biscuit (cookie) with nuts (no chocolate or lightly chocolate-flavoured)
1117	Breakfast cereals (K)	24679	24679	Biscuit (small tart), with fruit covering
1117	Breakfast cereals (K)	24001	24001	Biscuit (cookie), plain
1117	Breakfast cereals (K)	24615	24615	Biscuit (cookie), thin, w almonds
1117	Breakfast cereals (K)	24690	24690	Biscuit (cookie), reduced sugar
1117	Breakfast cereals (K)	24015	24015	Butter biscuit (cookie)
1117	Breakfast cereals (K)	24017	24017	Butter biscuit (cookie), with chocolate
1117	Breakfast cereals (K)	24034	24034	Breakfast biscuit (cookie)
1117	Breakfast cereals (K)	24035	24035	Breakfast biscuit (cookie), reduced sugar
1117	Breakfast cereals (K)	24040	24040	Breakfast biscuit (cookie), with chocolate
1117	Breakfast cereals (K)	24441	24441	Biscuit (cookie), cat tongue type
1117	Breakfast cereals (K)	24616	24616	Biscuit (cookie), thin, w fruits
1117	Breakfast cereals (K)	24010	24010	Biscuit (cookie), with vegetal fat
1117	Breakfast cereals (K)	24011	24011	Biscuit (cookie), assortment of miniature sweets and biscuits
1117	Breakfast cereals (K)	24054	24054	Biscuit shortbread, with fruits
1117	Breakfast cereals (K)	24000	24000	Biscuit (cookie)
1117	Breakfast cereals (K)	32129	32129	Breakfast cereals, puffed/popped corn, with honey (not fortified with vitamins and chemical elements)
1117	Breakfast cereals (K)	32133	32133	Breakfast cereals, puffed/popped corn, with honey, fortified with vitamins and chemical elements
1117	Breakfast cereals (K)	38406	38406	Coated peanuts
1117	Breakfast cereals (K)	32013	32013	Breakfast cereals, with chocolate, not filled (not fortified with vitamins and chemical elements)
1117	Breakfast cereals (K)	32134	32134	Breakfast cereals, puffed/popped cereals, wholemeal, fortified with vitamins and chemical elements
1117	Breakfast cereals (K)	32028	32028	Breakfast cereals, diet, with chocolate, not fortified
1117	Breakfast cereals (K)	32022	32022	Breakfast cereals, diet, with chocolate, fortified with vitamins and chemical elements
1117	Breakfast cereals (K)	32029	32029	Breakfast cereals, diet, with fruits, not fortified
1117	Breakfast cereals (K)	32025	32025	Breakfast cereals, diet, with dried fruits, fortified with vitamins and chemical elements
1117	Breakfast cereals (K)	32023	32023	Breakfast cereals, diet, with fruits, fortified with vitamins and chemical elements
1117	Breakfast cereals (K)	32030	32030	Breakfast cereals, diet, plain, not fortified
1117	Breakfast cereals (K)	32021	32021	Breakfast cereals, diet, plain or with honey, fortified with vitamins and chemical elements
1117	Breakfast cereals (K)	32001	32001	Breakfast cereals, with chocolate, not filled, fortified with vitamins and chemical elements
1117	Breakfast cereals (K)	32017	32017	Breakfast cereals, filled with chocolate or chocolate-hazelnuts
1117	Breakfast cereals (K)	32016	32016	Breakfast cereals, filled with chocolate or chocolate-hazelnuts, fortified with vitamins and chemical elements
1117	Breakfast cereals (K)	32018	32018	Breakfast cereals, filled with a filling other than chocolate, fortified with vitamins and chemical elements
1117	Breakfast cereals (K)	32008	32008	Breakfast cereals, rich in fibre, with chocolate, fortified with vitamins and chemical elements
1117	Breakfast cereals (K)	32002	32002	Breakfast cereals, rich in fibre, with or without fruits, fortified with vitamins and chemical elements
1117	Breakfast cereals (K)	32116	32116	Breakfast cereals, very rich in fibre, fortified with vitamins and chemical elements
1117	Breakfast cereals (K)	38104	38104	Prawn crackers
1117	Breakfast cereals (K)	38105	38105	Corn chips or tortilla chips
1117	Breakfast cereals (K)	24360	24360	Wafer cookie
1117	Breakfast cereals (K)	24685	24685	Cone, wafer for ice cream
1117	Breakfast cereals (K)	24684	24684	Biscuit (cookie), with chocolate drops
1117	Breakfast cereals (K)	24370	24370	Wafer cookie
1117	Breakfast cereals (K)	38408	38408	Salted crispy crepe with cheese, prepacked
1117	Breakfast cereals (K)	24371	24371	Wafer cookie, with chocolate, prepacked
1117	Breakfast cereals (K)	32140	32140	Oat flakes, pre-cooked, raw
1117	Breakfast cereals (K)	9313	9313	Oat flakes, boiled/cooked in water
1117	Breakfast cereals (K)	24056	24056	Florentine biscuit (chocolate sweet biscuit (cookie) with almonds)
1117	Breakfast cereals (K)	24311	24311	Wafer biscuit, filled with chocolate, prepacked
1117	Breakfast cereals (K)	24312	24312	Wafer biscuit, filled with nuts (hazelnut, almond, praline, etc.), with chocolate or not, prepacked
1117	Breakfast cereals (K)	24320	24320	Wafer biscuit, with fruits
1117	Breakfast cereals (K)	24300	24300	Wafer biscuit without filling
1117	Breakfast cereals (K)	24313	24313	Wafer biscuit, plain or vanilla flavoured, prepacked
1117	Breakfast cereals (K)	24686	24686	Dried sponge cake filled with fruits and covered with chocolate
1117	Breakfast cereals (K)	24231	24231	Biscuit (cookie), snack w chocolate filling
1117	Breakfast cereals (K)	24240	24240	Biscuit (cookie), snack with fruits filling
1117	Breakfast cereals (K)	24225	24225	Biscuit (cookie), snack with dairy or vanilla filling
1117	Breakfast cereals (K)	32000	32000	Breakfast cereals, popped or puffed wheat grain, with honey or caramel, fortified with vitamins and chemical elements
1117	Breakfast cereals (K)	32115	32115	Breakfast cereals, chocolate puffed/popped wheat grain, fortified with vitamins and chemical elements
1117	Breakfast cereals (K)	23027	23027	Macaroon
1117	Breakfast cereals (K)	24520	24520	Meringue
1117	Breakfast cereals (K)	32109	32109	Muesli, crunchy, with chocolate (not fortified with vitamins and chemical elements)
1117	Breakfast cereals (K)	32112	32112	Muesli, crunchy, with chocolate, with or without fruits, fortified with vitamins and chemical elements
1117	Breakfast cereals (K)	32108	32108	Muesli, crunchy, with fruits and/or dried fruits, grains (not fortified with vitamins and chemical elements)
1117	Breakfast cereals (K)	32111	32111	Muesli, crunchy, with fruits or dried fruits, fortified with vitamins and chemical elements
1117	Breakfast cereals (K)	32138	32138	Muesli, flakes (Bircher-style), with fruits or dried fruits (not fortified with vitamins and chemical elements)
1117	Breakfast cereals (K)	32110	32110	Muesli, flakes (Bircher-style), with fruits or dried fruits, fortified with vitamins and chemical elements
1117	Breakfast cereals (K)	32113	32113	Muesli, flakes (Bircher-style), with fruits or dried fruits, without sugar
1117	Breakfast cereals (K)	32128	32128	Muesli, flakes (Bircher-style)
1117	Breakfast cereals (K)	32135	32135	Breakfast cereals, mix of puffed or extruded cereals, fortified with vitamins and chemical elements
1117	Breakfast cereals (K)	24660	24660	Biscuit ( puff pastry), palmier, from bakery
1117	Breakfast cereals (K)	32123	32123	Breakfast cereals, wheat flakes with walnuts, hazelnuts or almonds, fortified with vitamins and chemical elements
1117	Breakfast cereals (K)	32011	32011	Breakfast cereals, chocolate wheat grain flakes (not fortified with vitamins and chemical elements)
1117	Breakfast cereals (K)	32009	32009	Breakfast cereals, chocolate wheat grain flakes, fortified with vitamins and chemical elements
1117	Breakfast cereals (K)	32107	32107	Breakfast cereals, corn flakes, sugar iced (not fortified with vitamins and chemical elements)
1117	Breakfast cereals (K)	32121	32121	Breakfast cereals, corn flakes, sugar iced, fortified with vitamins and chemical elements
1117	Breakfast cereals (K)	32014	32014	Breakfast cereals, corn flakes, plain (not fortified with vitamins and chemical elements)
1117	Breakfast cereals (K)	32005	32005	Breakfast cereals, corn flakes, plain, fortified with vitamins and chemical elements
1117	Breakfast cereals (K)	9231	9231	Pop-corn or air-popped maize, unsalted
1117	Breakfast cereals (K)	9230	9230	Pop-corn or oil popped maize, salted
1117	Breakfast cereals (K)	9232	9232	Pop-corn or popped maize, with caramel
1117	Breakfast cereals (K)	24070	24070	Shortbread cookie w coconut
1117	Breakfast cereals (K)	24080	24080	Shortbread cookie with cocoa or chocolate, or praline or other
1117	Breakfast cereals (K)	24072	24072	Shortbread cookie with fruit (apple, red berries, etc.)
1117	Breakfast cereals (K)	24071	24071	Shortbread pastry biscuit
1117	Breakfast cereals (K)	24009	24009	Speculoos biscuit
1117	Breakfast cereals (K)	7412	7412	Biscuit, extruded and grilled, chocolate filling
1117	Breakfast cereals (K)	7413	7413	Biscuit, extruded and grilled, fruits filling
1118	Other cereal products n.e.c. (K)	9612	9612	Mix of cereals and legumes, raw
1121	Beef (K)	6231	6231	Beef, stewing meat, raw
1121	Beef (K)	6212	6212	Beef, flank steak, raw
1121	Beef (K)	6202	6202	Beef, bolar-blade, raw
1121	Beef (K)	6001	6001	Beef, rib, raw
1121	Beef (K)	6103	6103	Beef, rib steak, raw
1121	Beef (K)	6002	6002	Beef, shoulder, raw
1121	Beef (K)	6111	6111	Beef, sirloin steak, raw
1121	Beef (K)	6102	6102	Beef, round, raw
1121	Beef (K)	6130	6130	Beef, thin flank, raw
1121	Beef (K)	6150	6150	Beef, knuckle, raw
1121	Beef (K)	6140	6140	Beef, cheek, raw
1121	Beef (K)	6204	6204	Beef, hanger steak, raw
1121	Beef (K)	6270	6270	Beef, chuck, raw
1121	Beef (K)	6122	6122	Beef, short ribs, raw
1121	Beef (K)	6206	6206	Beef, rump steak, raw
1121	Beef (K)	6252	6252	Beef, minced steak, 10% fat, raw
1121	Beef (K)	6254	6254	Beef, minced steak, 15% fat, raw
1121	Beef (K)	6256	6256	Beef, minced steak, 20% fat, raw
1121	Beef (K)	6250	6250	Beef, minced steak, 5% fat, raw
1121	Beef (K)	6201	6201	Beef, steak or beef steak, raw
1121	Beef (K)	6160	6160	Beef, topside, raw
1121	Beef (K)	6513	6513	Veal, loin, raw
1121	Beef (K)	6590	6590	Veal, neck, raw
1121	Beef (K)	6510	6510	Veal, chop, raw
1121	Beef (K)	6560	6560	Veal, shoulder, raw
1121	Beef (K)	6521	6521	Veal, escalope, raw
1121	Beef (K)	6530	6530	Veal fillet, raw
1121	Beef (K)	6583	6583	Veal, knuckle or shank, raw
1121	Beef (K)	6522	6522	Veal, tenderloin, raw
1121	Beef (K)	6580	6580	Calf, foot, raw
1121	Beef (K)	6540	6540	Veal, breast, raw
1121	Beef (K)	6550	6550	Veal, roast, raw
1121	Beef (K)	6536	6536	Veal, minced steak, 15% fat, raw
1121	Beef (K)	6535	6535	Veal, minced steak, 20% fat, raw
1122	Pork (K)	28470	28470	Pork, back fat, rindless, raw
1122	Pork (K)	28104	28104	Pork, rack, raw
1122	Pork (K)	28100	28100	Pork, chop, raw
1122	Pork (K)	28302	28302	Pork, loin, raw
1122	Pork (K)	28001	28001	Pork, shoulder, raw
1122	Pork (K)	28460	28460	Pork, ham escalope, raw
1122	Pork (K)	28204	28204	Pork filet mignon, raw
1122	Pork (K)	28201	28201	Pork tenderloin, lean, raw
1122	Pork (K)	28471	28471	Pork, jowl, rindless, raw
1122	Pork (K)	28472	28472	Pork, shoulder lower half, without rind, fat and bone, raw
1122	Pork (K)	28473	28473	Pork, way leg, without rind, fat and bone, raw
1122	Pork (K)	28474	28474	Pork, knuckle oh ham, without rind, fat and bone, raw
1122	Pork (K)	28004	28004	Pork, knuckle or shank, raw
1122	Pork (K)	28003	28003	Pork loin, raw
1122	Pork (K)	28476	28476	Pork, 80/20 trimming, raw
1122	Pork (K)	28475	28475	Pork, 90/10 trimming, raw
1122	Pork (K)	28477	28477	Pork, shoulder upper half, without rind, fat and bone, raw
1122	Pork (K)	28479	28479	Pork, belly, flank removed, raw
1122	Pork (K)	28002	28002	Pork, belly, raw
1122	Pork (K)	28480	28480	Prok, eye of shortloin, raw
1122	Pork (K)	28300	28300	Pork, roast, raw
1122	Pork (K)	28102	28102	Pork, round steak, raw
1122	Pork (K)	28400	28400	Pork, spare-ribs, raw
1123	Sheep and goat meat (K)	21800	21800	Young goat, raw
1123	Sheep and goat meat (K)	21003	21003	Mutton, shoulder, raw
1123	Sheep and goat meat (K)	21006	21006	Mutton, leg, raw
1123	Sheep and goat meat (K)	21004	21004	Sheep, foot, raw
1123	Sheep and goat meat (K)	21005	21005	Sheep, head, raw
1123	Sheep and goat meat (K)	21514	21514	Lamb, neck, raw
1123	Sheep and goat meat (K)	21516	21516	Lamb, chop fillet, raw
1123	Sheep and goat meat (K)	21517	21517	Lamb, rib chop, raw
1123	Sheep and goat meat (K)	21500	21500	Lamb, cutlet, raw
1123	Sheep and goat meat (K)	21504	21504	Lamb, shoulder, raw
1123	Sheep and goat meat (K)	21505	21505	Lamb, shoulder, lean, raw
1123	Sheep and goat meat (K)	21502	21502	Lamb, leg, raw
1123	Sheep and goat meat (K)	21515	21515	Lamb, saddle, raw
1124	Poultry (K)	36203	36203	Duck, leg, meat and skin, raw
1124	Poultry (K)	36206	36206	Duck, breast fillet
1124	Poultry (K)	36204	36204	Duck, meat and skin, raw
1124	Poultry (K)	36201	36201	Duck, meat, raw
1124	Poultry (K)	36050	36050	Capon, meat and skin, raw
1124	Poultry (K)	36310	36310	Turkey, wing, raw
1124	Poultry (K)	36305	36305	Turkey, leg, meat and skin, raw
1124	Poultry (K)	36307	36307	Turkey, leg, meat only, raw
1124	Poultry (K)	36304	36304	Turkey, escalope, raw
1124	Poultry (K)	36300	36300	Turkey, meat and skin, raw
1124	Poultry (K)	36301	36301	Turkey, meat, raw
1124	Poultry (K)	36500	36500	Goose, meat, raw
1124	Poultry (K)	36501	36501	Goose, meat and skin, raw
1124	Poultry (K)	36700	36700	Guinea fowl, raw
1124	Poultry (K)	36703	36703	Guinea fowl, leg, raw
1124	Poultry (K)	36702	36702	Guinea fowl, breast, raw
1124	Poultry (K)	36014	36014	Chicken, stewing, leg, raw
1124	Poultry (K)	36001	36001	Hen, meat only, raw
1124	Poultry (K)	36000	36000	Hen, meat and skin, raw
1124	Poultry (K)	36007	36007	Chicken, white race, meat and skin, raw
1124	Poultry (K)	36020	36020	Chicken, eviscerated without offal, raw
1124	Poultry (K)	36008	36008	Chicken, free-range, meat and skin, raw
1124	Poultry (K)	36023	36023	Chicken, wing, meat and skin, raw
1124	Poultry (K)	36002	36002	Chicken, leg, meat and skin, raw
1124	Poultry (K)	36024	36024	Chicken, leg, meat, raw
1124	Poultry (K)	36017	36017	Chicken, breast, without skin, raw
1124	Poultry (K)	36019	36019	Chicken high leg, meat, raw
1124	Poultry (K)	36022	36022	Chicken, drumstick, raw
1124	Poultry (K)	36029	36029	Chicken, breast, meat and skin, raw
1124	Poultry (K)	36016	36016	Chicken, meat and skin, raw
1124	Poultry (K)	36003	36003	Chicken, meat, raw
1125	Other meats (K)	34003	34003	Rabbit, wild, meat, raw
1125	Other meats (K)	34001	34001	Rabbit, meat, raw
1126	Offal and giblets (K)	40002	40002	Brain, lamb, raw
1126	Offal and giblets (K)	40005	40005	Brain, pork, raw
1126	Offal and giblets (K)	40006	40006	Brain, calf, raw
1126	Offal and giblets (K)	40058	40058	Heart, lamb, raw
1126	Offal and giblets (K)	40052	40052	Heart, beef, raw
1126	Offal and giblets (K)	40055	40055	Heart, turkey, raw
1126	Offal and giblets (K)	40060	40060	Heart, pork, raw
1126	Offal and giblets (K)	40054	40054	Heart, chicken, raw
1126	Offal and giblets (K)	40062	40062	Heart, veal, raw
1126	Offal and giblets (K)	40102	40102	Liver, lamb, raw
1126	Offal and giblets (K)	40121	40121	Liver, duck, raw
1126	Offal and giblets (K)	40115	40115	Liver, turkey, raw
1126	Offal and giblets (K)	40104	40104	Liver, young cow, raw
1126	Offal and giblets (K)	40110	40110	Liver, rabbit, raw
1126	Offal and giblets (K)	40120	40120	Liver, goose, raw
1126	Offal and giblets (K)	40119	40119	Liver, pork, raw
1126	Offal and giblets (K)	40111	40111	Liver, chicken, raw
1126	Offal and giblets (K)	40106	40106	Liver, calf, raw
1126	Offal and giblets (K)	40108	40108	Liver, poultry, raw
1126	Offal and giblets (K)	40700	40700	Gizzard, chicken, raw
1126	Offal and giblets (K)	40202	40202	Tongue, beef, raw
1126	Offal and giblets (K)	40205	40205	Tongue, pork, raw
1126	Offal and giblets (K)	40204	40204	Tongue, calf, raw
1126	Offal and giblets (K)	40302	40302	Sweetbread, lamb, raw
1126	Offal and giblets (K)	40304	40304	Sweetbread, calf, raw
1126	Offal and giblets (K)	40407	40407	Kidney, lamb, raw
1126	Offal and giblets (K)	40402	40402	Kidney, beef, raw
1126	Offal and giblets (K)	40404	40404	Kidney, pork, raw
1126	Offal and giblets (K)	40409	40409	Kidney, calf, raw
1126	Offal and giblets (K)	40600	40600	Blood, beef, raw
1126	Offal and giblets (K)	40502	40502	Tripe, beef, raw
1127	Cold cuts and dried, salted or smoked meat (K)	8500	8500	Chitterling sausage
1127	Cold cuts and dried, salted or smoked meat (K)	8501	8501	Chitterling sausage from Guéméné
1127	Cold cuts and dried, salted or smoked meat (K)	8512	8512	Chitterling sausage from Vire
1127	Cold cuts and dried, salted or smoked meat (K)	8504	8504	Chitterling sausage, pan-reheated
1127	Cold cuts and dried, salted or smoked meat (K)	8552	8552	Chitterling sausage from Troyes, raw
1127	Cold cuts and dried, salted or smoked meat (K)	8550	8550	Chitterling sausage, raw
1127	Cold cuts and dried, salted or smoked meat (K)	8551	8551	Chitterling sausage, sautéed/pan-fried
1127	Cold cuts and dried, salted or smoked meat (K)	8803	8803	White pudding, truffled, raw
1127	Cold cuts and dried, salted or smoked meat (K)	8703	8703	Black pudding (blood sausage), refrigerated
1127	Cold cuts and dried, salted or smoked meat (K)	8704	8704	Black pudding (blood sausage), sautéed/pan-fried
1127	Cold cuts and dried, salted or smoked meat (K)	28503	28503	Bresaola
1127	Cold cuts and dried, salted or smoked meat (K)	8111	8111	Duck breast fillet, smoked
1127	Cold cuts and dried, salted or smoked meat (K)	30730	30730	Saveloy or cervelat
1127	Cold cuts and dried, salted or smoked meat (K)	30732	30732	Saveloy or cervelat, pure pork with garlic
1127	Cold cuts and dried, salted or smoked meat (K)	30731	30731	Saveloy or cervelat (from Obernai Alsace)
1127	Cold cuts and dried, salted or smoked meat (K)	30050	30050	Sausage meat, raw
1127	Cold cuts and dried, salted or smoked meat (K)	30052	30052	Sausage meat, pork and beef, raw
1127	Cold cuts and dried, salted or smoked meat (K)	30051	30051	Sausage meat, pure pork, raw
1127	Cold cuts and dried, salted or smoked meat (K)	30115	30115	Chipolata slim sausage, raw
1127	Cold cuts and dried, salted or smoked meat (K)	30005	30005	Chipolata sausage, cooked
1127	Cold cuts and dried, salted or smoked meat (K)	30315	30315	Spicy pork sausage with red pepper, no precision
1127	Cold cuts and dried, salted or smoked meat (K)	30317	30317	Spicy pork sausage with red pepper, in large slices
1127	Cold cuts and dried, salted or smoked meat (K)	30316	30316	Dry spicy pork sausage with red pepper
1127	Cold cuts and dried, salted or smoked meat (K)	8110	8110	Preserved duck
1127	Cold cuts and dried, salted or smoked meat (K)	8109	8109	Duck confit (conserved in rendered fat), meat (leg) without skin, reheated
1127	Cold cuts and dried, salted or smoked meat (K)	8120	8120	Preserved pork liver
1127	Cold cuts and dried, salted or smoked meat (K)	8125	8125	Preserved poultry liver
1127	Cold cuts and dried, salted or smoked meat (K)	28850	28850	Coppa
1127	Cold cuts and dried, salted or smoked meat (K)	28922	28922	Ham in cube, grated or minced
1127	Cold cuts and dried, salted or smoked meat (K)	28929	28929	Poultry ham in cube, grated or minced
1127	Cold cuts and dried, salted or smoked meat (K)	30177	30177	Diot (sausage from Savoy), raw
1127	Cold cuts and dried, salted or smoked meat (K)	28911	28911	Cooked pork shoulder, choice
1127	Cold cuts and dried, salted or smoked meat (K)	28924	28924	Cooked pork shoulder, standard, rind less and fatless
1127	Cold cuts and dried, salted or smoked meat (K)	28727	28727	Bacon, back
1127	Cold cuts and dried, salted or smoked meat (K)	8331	8331	Block duck foie gras, pasteurized
1127	Cold cuts and dried, salted or smoked meat (K)	8321	8321	Whole duck foie gras, pasteurized
1127	Cold cuts and dried, salted or smoked meat (K)	8400	8400	Head-cheese pâté or brawn
1127	Cold cuts and dried, salted or smoked meat (K)	28927	28927	Poultry, minced meat
1127	Cold cuts and dried, salted or smoked meat (K)	28905	28905	Braised ham on the bone
1127	Cold cuts and dried, salted or smoked meat (K)	28800	28800	Cured ham, raw
1127	Cold cuts and dried, salted or smoked meat (K)	28801	28801	Cured ham, raw, smoked
1127	Cold cuts and dried, salted or smoked meat (K)	28804	28804	Cured ham, raw, smoked, reduced fat
1127	Cold cuts and dried, salted or smoked meat (K)	28910	28910	Cooked ham, choice
1127	Cold cuts and dried, salted or smoked meat (K)	28912	28912	Cooked ham, choice, w rind
1127	Cold cuts and dried, salted or smoked meat (K)	28913	28913	Cooked ham, choice, rind less and fatless
1127	Cold cuts and dried, salted or smoked meat (K)	28925	28925	Cooked ham, Parisian-style, rind less and fatless
1127	Cold cuts and dried, salted or smoked meat (K)	28803	28803	Cooked ham, smoked
1127	Cold cuts and dried, salted or smoked meat (K)	28900	28900	Cooked ham, superior quality
1127	Cold cuts and dried, salted or smoked meat (K)	28907	28907	Cooked ham, superior quality, reduced salt
1127	Cold cuts and dried, salted or smoked meat (K)	28901	28901	Cooked ham, superior quality, with rind
1127	Cold cuts and dried, salted or smoked meat (K)	28902	28902	Cooked ham, superior quality, rind less
1127	Cold cuts and dried, salted or smoked meat (K)	28906	28906	Cooked ham, superior quality, rind less and fatless
1127	Cold cuts and dried, salted or smoked meat (K)	28811	28811	Bayonne Cured ham, raw, smoked
1127	Cold cuts and dried, salted or smoked meat (K)	28964	28964	Turkey cooked ham, in slices
1127	Cold cuts and dried, salted or smoked meat (K)	28700	28700	Pork ham, intended to be cooked or pork ham, intended to be roast/bake
1127	Cold cuts and dried, salted or smoked meat (K)	28963	28963	Chicken cooked ham, in slices
1127	Cold cuts and dried, salted or smoked meat (K)	8395	8395	Ham, in a pastry crusty
1127	Cold cuts and dried, salted or smoked meat (K)	28812	28812	Dry-cured ham
1127	Cold cuts and dried, salted or smoked meat (K)	28844	28844	Parma dry-cured ham
1127	Cold cuts and dried, salted or smoked meat (K)	28845	28845	Serrano dry-cured ham
1127	Cold cuts and dried, salted or smoked meat (K)	28802	28802	Dry-cured ham, fat and rind removed
1127	Cold cuts and dried, salted or smoked meat (K)	28960	28960	Knuckle of ham, cooked
1127	Cold cuts and dried, salted or smoked meat (K)	28720	28720	Smoked lardoons, raw
1127	Cold cuts and dried, salted or smoked meat (K)	28725	28725	Smoked lardoons, cooked
1127	Cold cuts and dried, salted or smoked meat (K)	28501	28501	Lardoons, raw
1127	Cold cuts and dried, salted or smoked meat (K)	28504	28504	Lardoons, cooked
1127	Cold cuts and dried, salted or smoked meat (K)	30156	30156	Merguez sausage, beef and mutton, raw
1127	Cold cuts and dried, salted or smoked meat (K)	30155	30155	Merguez sausage, beef and mutton, cooked
1127	Cold cuts and dried, salted or smoked meat (K)	30154	30154	Merguez sausage, beef, mutton and pork, raw
1127	Cold cuts and dried, salted or smoked meat (K)	30150	30150	Merguez sausage, raw
1127	Cold cuts and dried, salted or smoked meat (K)	30153	30153	Merguez sausage, pork and beef, raw
1127	Cold cuts and dried, salted or smoked meat (K)	30152	30152	Merguez sausage, pure beef, raw
1127	Cold cuts and dried, salted or smoked meat (K)	30789	30789	Mortadella
1127	Cold cuts and dried, salted or smoked meat (K)	30797	30797	Mortadella with pistachios, pure pork
1127	Cold cuts and dried, salted or smoked meat (K)	30791	30791	Pork and beef mortadella
1127	Cold cuts and dried, salted or smoked meat (K)	30790	30790	Mortadella, pure pork
1127	Cold cuts and dried, salted or smoked meat (K)	8315	8315	Duck mousse
1127	Cold cuts and dried, salted or smoked meat (K)	8313	8313	Pork liver mousse
1127	Cold cuts and dried, salted or smoked meat (K)	8312	8312	Pork liver mousse, superior quality
1127	Cold cuts and dried, salted or smoked meat (K)	25610	25610	Ox muzzle in salad dressing sauce
1127	Cold cuts and dried, salted or smoked meat (K)	8406	8406	Pork snout in salad dressing sauce
1127	Cold cuts and dried, salted or smoked meat (K)	28530	28530	Pork ear sat-cured
1127	Cold cuts and dried, salted or smoked meat (K)	28858	28858	Pancetta, dried
1127	Cold cuts and dried, salted or smoked meat (K)	8201	8201	Pâté w green pepper
1127	Cold cuts and dried, salted or smoked meat (K)	8214	8214	Breton pâté
1127	Cold cuts and dried, salted or smoked meat (K)	8305	8305	Pork liver pâté
1127	Cold cuts and dried, salted or smoked meat (K)	8300	8300	Pork liver pâté, superior quality
1127	Cold cuts and dried, salted or smoked meat (K)	8316	8316	Poultry liver pâté
1127	Cold cuts and dried, salted or smoked meat (K)	8326	8326	Goose liver pâté
1127	Cold cuts and dried, salted or smoked meat (K)	8245	8245	Game pâté
1127	Cold cuts and dried, salted or smoked meat (K)	8240	8240	Rabbit pâté
1127	Cold cuts and dried, salted or smoked meat (K)	8391	8391	Pâté in crust
1127	Cold cuts and dried, salted or smoked meat (K)	8250	8250	Country-style pâté with mushrooms
1127	Cold cuts and dried, salted or smoked meat (K)	8211	8211	Country-style pâté or terrine
1127	Cold cuts and dried, salted or smoked meat (K)	28540	28540	Pork trotters salt-cured
1127	Cold cuts and dried, salted or smoked meat (K)	28550	28550	Pork belly salt-cured
1127	Cold cuts and dried, salted or smoked meat (K)	28502	28502	Pork belly, smoked, raw
1127	Cold cuts and dried, salted or smoked meat (K)	8933	8933	Fish quenelle, raw
1127	Cold cuts and dried, salted or smoked meat (K)	8932	8932	Fish quenelle, in sauce
1127	Cold cuts and dried, salted or smoked meat (K)	8903	8903	Veal quenelle, in sauce
1127	Cold cuts and dried, salted or smoked meat (K)	8910	8910	Poultry quenelle, raw
1127	Cold cuts and dried, salted or smoked meat (K)	8912	8912	Poultry quenelle, in sauce
1127	Cold cuts and dried, salted or smoked meat (K)	8937	8937	Quenelle, plain, raw
1127	Cold cuts and dried, salted or smoked meat (K)	8026	8026	Rillettes, duck
1127	Cold cuts and dried, salted or smoked meat (K)	8040	8040	Rillettes, poultry
1127	Cold cuts and dried, salted or smoked meat (K)	8010	8010	Rillettes from Tours
1127	Cold cuts and dried, salted or smoked meat (K)	8030	8030	Rillettes, goose
1127	Cold cuts and dried, salted or smoked meat (K)	8015	8015	Rillettes from Mans
1127	Cold cuts and dried, salted or smoked meat (K)	8025	8025	Rillettes, pure goose
1127	Cold cuts and dried, salted or smoked meat (K)	8001	8001	Rillettes, pure pork
1127	Cold cuts and dried, salted or smoked meat (K)	8000	8000	Rillettes, pork
1127	Cold cuts and dried, salted or smoked meat (K)	28917	28917	Round of ham, cooked
1127	Cold cuts and dried, salted or smoked meat (K)	30304	30304	Rosette dry sausage
1127	Cold cuts and dried, salted or smoked meat (K)	28976	28976	Salt curing roast poultry, cooked
1127	Cold cuts and dried, salted or smoked meat (K)	8373	8373	Rolled escalope of pork with pistachios
1127	Cold cuts and dried, salted or smoked meat (K)	30350	30350	Salami
1127	Cold cuts and dried, salted or smoked meat (K)	30352	30352	Salami, pork and beef
1127	Cold cuts and dried, salted or smoked meat (K)	30351	30351	Salami, pure pork
1127	Cold cuts and dried, salted or smoked meat (K)	30366	30366	Salami, Danish-style
1127	Cold cuts and dried, salted or smoked meat (K)	30125	30125	Smoked Alsatian sausage or Landjäger
1127	Cold cuts and dried, salted or smoked meat (K)	30746	30746	Cocktail sausage
1127	Cold cuts and dried, salted or smoked meat (K)	30766	30766	Beer sausage
1127	Cold cuts and dried, salted or smoked meat (K)	30176	30176	Liver sausage
1127	Cold cuts and dried, salted or smoked meat (K)	30134	30134	Frankfurter sausage
1127	Cold cuts and dried, salted or smoked meat (K)	30764	30764	Ham sausage
1127	Cold cuts and dried, salted or smoked meat (K)	30105	30105	Montbeliard sausage
1127	Cold cuts and dried, salted or smoked meat (K)	30104	30104	Morteaux sausage
1127	Cold cuts and dried, salted or smoked meat (K)	30108	30108	Morteaux sausage, boiled/cooked in water
1127	Cold cuts and dried, salted or smoked meat (K)	30742	30742	Strasbourg sausage
1127	Cold cuts and dried, salted or smoked meat (K)	30110	30110	Toulouse sausage, raw
1127	Cold cuts and dried, salted or smoked meat (K)	30011	30011	Toulouse sausage, cooked
1127	Cold cuts and dried, salted or smoked meat (K)	30130	30130	Poultry sausage, delicatessen style
1127	Cold cuts and dried, salted or smoked meat (K)	30131	30131	Poultry sausage
1127	Cold cuts and dried, salted or smoked meat (K)	30309	30309	Sausage, dried
1127	Cold cuts and dried, salted or smoked meat (K)	30750	30750	Viennese sausage, pork and veal, raw
1127	Cold cuts and dried, salted or smoked meat (K)	30700	30700	Garlic sausage
1127	Cold cuts and dried, salted or smoked meat (K)	30707	30707	Sausage in a brioche crust, cooked
1127	Cold cuts and dried, salted or smoked meat (K)	30701	30701	Cooked sausage, pure pork
1127	Cold cuts and dried, salted or smoked meat (K)	30705	30705	Sausage from Paris
1127	Cold cuts and dried, salted or smoked meat (K)	30706	30706	Sausage from Paris, smoked
1127	Cold cuts and dried, salted or smoked meat (K)	30300	30300	Dry sausage
1127	Cold cuts and dried, salted or smoked meat (K)	30311	30311	Dry sausage w walnuts and/or hazelnuts
1127	Cold cuts and dried, salted or smoked meat (K)	30301	30301	Dry sausage, pure pork
1127	Cold cuts and dried, salted or smoked meat (K)	30302	30302	Dry sausage, pure pork, superior quality
1127	Cold cuts and dried, salted or smoked meat (K)	8232	8232	Duck terrine
1127	Cold cuts and dried, salted or smoked meat (K)	8242	8242	Rabbit terrine
1128	Processed meat and other meat preparations (K)	25163	25163	Beef, meat balls, cooked
1128	Processed meat and other meat preparations (K)	25541	25541	Lamb on skewer
1128	Processed meat and other meat preparations (K)	25505	25505	Beef on skewer
1128	Processed meat and other meat preparations (K)	25566	25566	Pork on skewer, raw
1128	Processed meat and other meat preparations (K)	25504	25504	Poultry on skewer
1128	Processed meat and other meat preparations (K)	25506	25506	Mixed meat on skewer
1128	Processed meat and other meat preparations (K)	25089	25089	Escalope cordon bleu (topped with a ham slice and Gruyere sauce)
1128	Processed meat and other meat preparations (K)	36318	36318	Milanese-style turkey escalope or breaded veal escalope
1128	Processed meat and other meat preparations (K)	6260	6260	Burger, beef based, 15% fat, raw
1128	Processed meat and other meat preparations (K)	36027	36027	Chicken, nugget, breaded croquette
1128	Processed meat and other meat preparations (K)	36036	36036	Turkey, breaded escalope
1128	Processed meat and other meat preparations (K)	36035	36035	Chicken, marinated wing, roasted/baked
1128	Processed meat and other meat preparations (K)	25173	25173	Veal, bread escalope, cooked
1128	Processed meat and other meat preparations (K)	25512	25512	Poultry nuggets
1131	Fresh or chilled fish (K)	26079	26079	Common anchovy, raw
1131	Fresh or chilled fish (K)	26206	26206	Mediterranean bass, raw, farmed
1131	Fresh or chilled fish (K)	26205	26205	Mediterranean bass, raw, wild
1131	Fresh or chilled fish (K)	26072	26072	European bass, raw
1131	Fresh or chilled fish (K)	26075	26075	Atlantic bass, raw
1131	Fresh or chilled fish (K)	26001	26001	American bass, raw
1131	Fresh or chilled fish (K)	26100	26100	Bogue, raw
1131	Fresh or chilled fish (K)	26101	26101	Bonito, raw
1131	Fresh or chilled fish (K)	26170	26170	Freshwater bream, raw
1131	Fresh or chilled fish (K)	26043	26043	Cod, raw
1131	Fresh or chilled fish (K)	26108	26108	Capelin, raw
1131	Fresh or chilled fish (K)	26157	26157	Crevalle jack, raw
1131	Fresh or chilled fish (K)	26084	26084	Megrim, raw
1131	Fresh or chilled fish (K)	27003	27003	Carp, raw, farmed
1131	Fresh or chilled fish (K)	26236	26236	Horse mackerel, oily (autumn, winter), raw
1131	Fresh or chilled fish (K)	26235	26235	Horse mackerel, lean (spring, summer), raw
1131	Fresh or chilled fish (K)	26113	26113	Horse mackerel, raw
1131	Fresh or chilled fish (K)	26127	26127	Conger, raw
1131	Fresh or chilled fish (K)	26107	26107	Brown meagre, raw
1131	Fresh or chilled fish (K)	26159	26159	Bigeye scad, raw
1131	Fresh or chilled fish (K)	26103	26103	Common dentex, raw
1131	Fresh or chilled fish (K)	26099	26099	Black seabream, raw
1131	Fresh or chilled fish (K)	26109	26109	Blackspot seabream, raw
1131	Fresh or chilled fish (K)	26088	26088	Gilthead seabream, raw, farmed
1131	Fresh or chilled fish (K)	26080	26080	Gilthead seabream, raw, wild
1131	Fresh or chilled fish (K)	26122	26122	Haddock, raw
1131	Fresh or chilled fish (K)	26241	26241	Blue shark, fillet, without skin, raw
1131	Fresh or chilled fish (K)	26083	26083	Pond smelt, raw
1131	Fresh or chilled fish (K)	26082	26082	Swordfish, raw
1131	Fresh or chilled fish (K)	26009	26009	Atlantic halibut, raw
1131	Fresh or chilled fish (K)	26154	26154	Greenland halibut, raw
1131	Fresh or chilled fish (K)	26128	26128	Roundnose grenadier, raw
1131	Fresh or chilled fish (K)	26214	26214	Blue grenadier, raw
1131	Fresh or chilled fish (K)	26219	26219	Tub gurnard, raw
1131	Fresh or chilled fish (K)	26106	26106	Red gurnard, raw
1131	Fresh or chilled fish (K)	26238	26238	Atlantic herring, oily, raw
1131	Fresh or chilled fish (K)	26237	26237	Atlantic herring, lean, raw
1131	Fresh or chilled fish (K)	26011	26011	Atlantic herring, raw
1131	Fresh or chilled fish (K)	26213	26213	Grenadier, from any fishing spot, raw
1131	Fresh or chilled fish (K)	26240	26240	Big-scale sand smelt (whole small fish), to fry, raw
1131	Fresh or chilled fish (K)	26130	26130	Ling, raw
1131	Fresh or chilled fish (K)	26129	26129	Pollack, raw
1131	Fresh or chilled fish (K)	26134	26134	Saithe, raw
1131	Fresh or chilled fish (K)	26006	26006	Alaska pollock, raw
1131	Fresh or chilled fish (K)	26057	26057	Common dab, raw
1131	Fresh or chilled fish (K)	26135	26135	Lemon sole, raw
1131	Fresh or chilled fish (K)	26194	26194	Blue ling, raw
1131	Fresh or chilled fish (K)	26018	26018	Anglerfish, raw
1131	Fresh or chilled fish (K)	26172	26172	Spotted wolffish
1131	Fresh or chilled fish (K)	26102	26102	Atlantic chub mackerel, raw
1131	Fresh or chilled fish (K)	26051	26051	Mackerel, raw
1131	Fresh or chilled fish (K)	26095	26095	Whiting, raw
1131	Fresh or chilled fish (K)	26233	26233	Shallow-water Cape hake, raw
1131	Fresh or chilled fish (K)	26044	26044	European hake, raw
1131	Fresh or chilled fish (K)	26178	26178	Grouper, raw
1131	Fresh or chilled fish (K)	26098	26098	Cod, salted, dried
1131	Fresh or chilled fish (K)	26091	26091	Mullet, raw
1131	Fresh or chilled fish (K)	26171	26171	Arctic char, raw
1131	Fresh or chilled fish (K)	26166	26166	Garfish, raw
1131	Fresh or chilled fish (K)	27017	27017	Brown bullhead, raw
1131	Fresh or chilled fish (K)	27025	27025	Nile perch, raw
1131	Fresh or chilled fish (K)	27010	27010	European perch, raw
1131	Fresh or chilled fish (K)	26055	26055	European plaice, raw
1131	Fresh or chilled fish (K)	26052	26052	Ray, raw
1131	Fresh or chilled fish (K)	26063	26063	Spiny scorpionfish, raw
1131	Fresh or chilled fish (K)	26162	26162	Shark, raw
1131	Fresh or chilled fish (K)	26085	26085	Surmullet or red mullet, raw
1131	Fresh or chilled fish (K)	26110	26110	Surmullet or red mullet, steamed
1131	Fresh or chilled fish (K)	26074	26074	Nursehound or lesser spotted dogfish, raw
1131	Fresh or chilled fish (K)	26153	26153	Largehead hairtail, raw
1131	Fresh or chilled fish (K)	26104	26104	John dory, raw
1131	Fresh or chilled fish (K)	26065	26065	European pilchard or sardine, raw
1131	Fresh or chilled fish (K)	26036	26036	Salmon, raw, farmed
1131	Fresh or chilled fish (K)	26111	26111	Salema, raw
1131	Fresh or chilled fish (K)	26210	26210	Golden redfish, raw
1131	Fresh or chilled fish (K)	26200	26200	Tonguesole, raw
1131	Fresh or chilled fish (K)	26058	26058	Common sole, raw
1131	Fresh or chilled fish (K)	26173	26173	European sprat, raw
1131	Fresh or chilled fish (K)	26133	26133	Pouting, raw
1131	Fresh or chilled fish (K)	26064	26064	Yellowfin tuna, raw
1131	Fresh or chilled fish (K)	26076	26076	Albacore, raw
1131	Fresh or chilled fish (K)	26068	26068	Skipjack tuna, raw
1131	Fresh or chilled fish (K)	26053	26053	Tuna, raw
1131	Fresh or chilled fish (K)	27009	27009	Rainbow trout, raw, farmed
1131	Fresh or chilled fish (K)	26092	26092	Sea trout, raw
1131	Fresh or chilled fish (K)	27008	27008	Trout, farmed, raw
1131	Fresh or chilled fish (K)	27021	27021	Salmon trout, raw
1131	Fresh or chilled fish (K)	26201	26201	Turbot, raw, farmed
1131	Fresh or chilled fish (K)	26042	26042	Turbot, raw, wild
1131	Fresh or chilled fish (K)	26174	26174	Turbot, raw
1131	Fresh or chilled fish (K)	26146	26146	Snapper, raw
1132	Frozen fish (K)	26047	26047	Saithe, frozen, raw
1132	Frozen fish (K)	26048	26048	Hake, fillet, frozen, raw
1132	Frozen fish (K)	26244	26244	Surmullet or red mullet, fillet with skin, frozen, raw (from Thailand or Senegal)
1133	Fresh or chilled seafood (K)	10001	10001	Squid, raw
1133	Fresh or chilled seafood (K)	10003	10003	Scallop, with coral, raw
1133	Fresh or chilled seafood (K)	10045	10045	Scallop, without coral, raw
1133	Fresh or chilled seafood (K)	10059	10059	deep water pink shrimp, raw
1133	Fresh or chilled seafood (K)	10021	10021	Shrimp or prawn, raw
1133	Fresh or chilled seafood (K)	10035	10035	Pacific oyster, raw
1133	Fresh or chilled seafood (K)	10036	10036	European oyster, raw
1133	Fresh or chilled seafood (K)	10011	10011	Oyster, raw
1133	Fresh or chilled seafood (K)	10024	10024	Norway lobster, raw
1133	Fresh or chilled seafood (K)	10014	10014	Mussel, common, raw
1133	Fresh or chilled seafood (K)	10026	10026	Mediterranean mussel, raw
1133	Fresh or chilled seafood (K)	10048	10048	American or Canadian sea scallop, without coral, raw
1133	Fresh or chilled seafood (K)	10049	10049	Peru sea scallop, without coral, raw
1134	Frozen seafood (K)	10038	10038	Shrimp, frozen, raw
1135	Dried, smoked or salted fish and seafood (K)	26177	26177	Anchovy, in salt (semi-preserved)
1135	Dried, smoked or salted fish and seafood (K)	26187	26187	Common anchovy, marinated
1135	Dried, smoked or salted fish and seafood (K)	26010	26010	Atlantic herring, marinated, or rollmops
1135	Dried, smoked or salted fish and seafood (K)	26186	26186	Mackerel, marinated
1135	Dried, smoked or salted fish and seafood (K)	26000	26000	Anchovy, fillets, in oil, semi-preserved, drained
1135	Dried, smoked or salted fish and seafood (K)	26123	26123	Mackerel, canned in brine, drained
1135	Dried, smoked or salted fish and seafood (K)	10028	10028	Mussel, canned, drained
1135	Dried, smoked or salted fish and seafood (K)	26119	26119	Salmon, canned, drained
1135	Dried, smoked or salted fish and seafood (K)	26181	26181	Yellowfin tuna, canned in brine, drained
1135	Dried, smoked or salted fish and seafood (K)	26039	26039	Tuna, plain, canned, drained
1136	Processed fish and seafood and other fish and seafood preparations (K)	25433	25433	Caribbean-style fish fritters, fish acras
1136	Processed fish and seafood and other fish and seafood preparations (K)	25999	25999	Anchovy, fillets, rolled with capers, semi-preserved, drained
1136	Processed fish and seafood and other fish and seafood preparations (K)	10023	10023	Shrimp fritters
1136	Processed fish and seafood and other fish and seafood preparations (K)	10002	10002	Squid fritter, Roman-style
1136	Processed fish and seafood and other fish and seafood preparations (K)	25537	25537	Salmon carpaccio, w marinade
1136	Processed fish and seafood and other fish and seafood preparations (K)	26002	26002	European plaice, breaded, fried
1136	Processed fish and seafood and other fish and seafood preparations (K)	10042	10042	Snail in parsley butter, cooked
1136	Processed fish and seafood and other fish and seafood preparations (K)	26016	26016	Lemon sole, breaded, fried
1136	Processed fish and seafood and other fish and seafood preparations (K)	26097	26097	Mackerel, fillet, in white wine, canned, drained
1136	Processed fish and seafood and other fish and seafood preparations (K)	26096	26096	Mackerel, fillet, in mustard sauce, canned, drained
1136	Processed fish and seafood and other fish and seafood preparations (K)	26086	26086	Mackerel, fillet, in tomato sauce, canned, drained
1136	Processed fish and seafood and other fish and seafood preparations (K)	26124	26124	Whiting, breaded
1136	Processed fish and seafood and other fish and seafood preparations (K)	26242	26242	Tuna, flaked, in tomato sauce, canned, drained
1136	Processed fish and seafood and other fish and seafood preparations (K)	26245	26245	Tuna, flaked, in oil, canned, drained
1136	Processed fish and seafood and other fish and seafood preparations (K)	10081	10081	Mussels, in Catalan-style sauce or marinade (tomatoes), canned, drained
1136	Processed fish and seafood and other fish and seafood preparations (K)	26027	26027	Pilchard, in tomato sauce, canned, drained
1136	Processed fish and seafood and other fish and seafood preparations (K)	26030	26030	Fish, breaded, fried
1136	Processed fish and seafood and other fish and seafood preparations (K)	26029	26029	Fish, breaded, frozen, raw
1136	Processed fish and seafood and other fish and seafood preparations (K)	26028	26028	Fish, croquette, fritter or nuggets, fried
1136	Processed fish and seafood and other fish and seafood preparations (K)	8083	8083	Rillettes, mackerel
1136	Processed fish and seafood and other fish and seafood preparations (K)	8080	8080	Rillette, fish
1136	Processed fish and seafood and other fish and seafood preparations (K)	8081	8081	Rillettes, salmon
1136	Processed fish and seafood and other fish and seafood preparations (K)	8082	8082	Rillettes, tuna
1136	Processed fish and seafood and other fish and seafood preparations (K)	26040	26040	European pilchard or sardine, in olive oil, canned, drained
1136	Processed fish and seafood and other fish and seafood preparations (K)	26034	26034	European pilchard or sardine, in oil, canned, drained (packaging fixed)
1136	Processed fish and seafood and other fish and seafood preparations (K)	26231	26231	European pilchard or sardine, fillets without fishbone, in olive oil, canned, drained
1136	Processed fish and seafood and other fish and seafood preparations (K)	26035	26035	European pilchard or sardine, in tomato sauce, canned, drained
1136	Processed fish and seafood and other fish and seafood preparations (K)	26046	26046	Surimi, on sticks, in slices or grated, crab flavour
1136	Processed fish and seafood and other fish and seafood preparations (K)	26239	26239	Surimi, filled w cheese
1136	Processed fish and seafood and other fish and seafood preparations (K)	8293	8293	Taramasalata, prepacked
1136	Processed fish and seafood and other fish and seafood preparations (K)	8292	8292	Seafood terrine, with or without fish
1136	Processed fish and seafood and other fish and seafood preparations (K)	8291	8291	Fish terrine
1136	Processed fish and seafood and other fish and seafood preparations (K)	26180	26180	Tuna, in sunflower oil, canned, drained
1136	Processed fish and seafood and other fish and seafood preparations (K)	26179	26179	Albacore, in olive oil, canned, drained
1136	Processed fish and seafood and other fish and seafood preparations (K)	26077	26077	Albacore, steamed under pressure
1136	Processed fish and seafood and other fish and seafood preparations (K)	26243	26243	Tuna, in Catalan-style or in tomato sauce, canned
1141	Full-cream milk (L)	19024	19024	Milk, whole, pasteurised
1141	Full-cream milk (L)	19023	19023	Milk, whole, UHT
1142	Semi-skimmed and skimmed milk (L)	19042	19042	Milk, semi-skimmed, pasteurised
1142	Semi-skimmed and skimmed milk (L)	19041	19041	Milk, semi-skimmed, UHT
1142	Semi-skimmed and skimmed milk (L)	19051	19051	Milk, skimmed, pasteurised
1142	Semi-skimmed and skimmed milk (L)	19050	19050	Milk, skimmed, UHT
1143	Preserved milk (K)	19044	19044	Milk, powder, semi-skimmed, non rehydrated
1143	Preserved milk (K)	19054	19054	Milk, powder, skimmed, non rehydrated
1143	Preserved milk (K)	19021	19021	Milk, powder, whole, non rehydrated
1144	Yoghurts (K)	19550	19550	Yogurt, Greek-style, ewe's milk
1144	Yoghurts (K)	19860	19860	Yogurt, Greek-style, plain
1144	Yoghurts (K)	19552	19552	Yogurt, Greek-style, on a bed of fruits
1144	Yoghurts (K)	19556	19556	Yogurt, goat's milk, plain, around 5% fat
1144	Yoghurts (K)	19559	19559	Yogurt, fermented milk or dairy specialty, flavoured, with sweetener, fat free
1144	Yoghurts (K)	19575	19575	Yogurt, fermented milk or dairy specialty, flavoured, with sugar
1144	Yoghurts (K)	19577	19577	Yogurt, fermented milk or dairy specialty, flavoured, w sugar, with cream
1144	Yoghurts (K)	19579	19579	Yogurt, fermented milk or dairy specialty, w cereals
1144	Yoghurts (K)	19558	19558	Yogurt, fermented milk or dairy specialty, with cereals, fat free
1144	Yoghurts (K)	19580	19580	Yogurt, fermented milk or dairy specialty, with chocolate shavings, with cream, with sugar
1144	Yoghurts (K)	19581	19581	Yogurt, fermented milk or dairy specialty, with fruits, with sweetener, fat free
1144	Yoghurts (K)	19582	19582	Yogurt, fermented milk or dairy specialty, with fruits, with sweetener, fat free, fortified with vitamin D
1144	Yoghurts (K)	19587	19587	Yogurt, fermented milk or dairy specialty, w fruits, with sugar
1144	Yoghurts (K)	19589	19589	Yogurt, fermented milk or dairy specialty, w fruits, with sugar, with cream
1144	Yoghurts (K)	19592	19592	Yogurt, fermented milk or dairy specialty, with fruits, with sugar, fortified with vitamin D
1144	Yoghurts (K)	19593	19593	Yogurt, fermented milk or dairy specialty, plain
1144	Yoghurts (K)	19594	19594	Yogurt, fermented milk or dairy specialty, plain, fat free
1144	Yoghurts (K)	19598	19598	Yogurt, fermented milk or dairy specialty, plain, w cream
1144	Yoghurts (K)	19599	19599	Yogurt, fermented milk or dairy specialty, plain, w sugar
1145	Cheese (K)	19644	19644	Fresh cream cheese, plain, fat free
1145	Cheese (K)	19646	19646	Fresh cream cheese, plain, around 3% fat
1145	Cheese (K)	19649	19649	Fresh cream cheese, plain, creamy, around 8% fat
1145	Cheese (K)	19659	19659	Fresh cream cheese, with fruits, creamy, with sugar, around 7% fat
1145	Cheese (K)	19667	19667	Petit-Suisse, fresh cream cheese type, fruits flavoured, 2-3% fat, fortified with calcium and vitamin D
1145	Cheese (K)	19661	19661	Petit-Suisse, fresh cream cheese type, with fruits, 2-3% fat
1145	Cheese (K)	19662	19662	Petit-Suisse, fresh cream cheese type, with fruits, 2-3% fat, fortified with calcium and vitamin D
1145	Cheese (K)	19663	19663	Petit-Suisse, fresh cream cheese type, plain, fat free
1145	Cheese (K)	19666	19666	Petit-Suisse like fresh cream cheese, plain, around 9% fat
1145	Cheese (K)	19664	19664	Petit-Suisse, fresh cream cheese type, plain, around 4% fat
1145	Cheese (K)	12112	12112	Abondance cheese, from cow's milk
1145	Cheese (K)	12761	12761	Asiago cheese, from cow's milk
1145	Cheese (K)	12105	12105	Beaufort cheese, from cow's milk
1145	Cheese (K)	12526	12526	Gex blue cheese, or Jura blue cheese or Septmoncel blue cheese, from cow's milk
1145	Cheese (K)	12021	12021	Brie de Meaux cheese, from cow's milk
1145	Cheese (K)	12022	12022	Brie de Melun cheese, from cow's milk
1145	Cheese (K)	12020	12020	Brie cheese, from cow's milk
1145	Cheese (K)	12006	12006	Camembert cheese, from cow's milk, from raw milk
1145	Cheese (K)	12001	12001	Camembert cheese, from cow's milk
1145	Cheese (K)	12722	12722	Cantal cheese, half matured, from cow's milk
1145	Cheese (K)	12723	12723	Cantal, Salers or Laguiole cheese, from cow's milk
1145	Cheese (K)	12025	12025	Carré de l'Est cheese, from cow's milk
1145	Cheese (K)	12830	12830	Chabichou cheese, from goat's milk
1145	Cheese (K)	12028	12028	Chaource cheese, from cow's milk
1145	Cheese (K)	12726	12726	Cheddar cheese, from cow's milk
1145	Cheese (K)	12846	12846	Chevrot cheese, from goat's milk
1145	Cheese (K)	12110	12110	Comté cheese, from cow's milk
1145	Cheese (K)	12010	12010	Coulommiers cheese, from cow's milk
1145	Cheese (K)	12834	12834	Crottin de Chavignol cheese, from goat's milk
1145	Cheese (K)	12832	12832	Crottin cheese, from goat's milk, from raw milk
1145	Cheese (K)	12833	12833	Crottin cheese, from goat's milk
1145	Cheese (K)	12729	12729	Edam cheese, from cow's milk
1145	Cheese (K)	12115	12115	Emmental cheese, from cow's milk
1145	Cheese (K)	12118	12118	Emmental cheese, grated, from cow's milk
1145	Cheese (K)	12038	12038	Époisses cheese, from cow's milk
1145	Cheese (K)	12061	12061	Feta cheese, from ewe's milk
1145	Cheese (K)	12121	12121	Fontina cheese, from cow's milk
1145	Cheese (K)	12522	12522	Fourme d'Ambert cheese, from cow's milk
1145	Cheese (K)	12519	12519	Fourme de Montbrison cheese
1145	Cheese (K)	12705	12705	Firm cheese, around 14% fat, Maasdam-type cheese, reduced fat
1145	Cheese (K)	12741	12741	Firm cheese, around 27% fat, Maasdam-type cheese
1145	Cheese (K)	12047	12047	Soft-ripened washed-rind cheese, from pasteurised milk (Vieux pané-type cheese)
1145	Cheese (K)	12008	12008	Soft-ripened cheese, double cream, around 30% fat
1145	Cheese (K)	12003	12003	Soft-ripened cheese with bloomy rind (Camembert-type cheese)
1145	Cheese (K)	12035	12035	Soft-ripened washed-rind cheese, reduced fat, around 13% fat
1145	Cheese (K)	12050	12050	Soft -ripened washed, bloomy and coloured rind cheese
1145	Cheese (K)	12033	12033	Soft-ripened cheese, triple cream, around 40% fat
1145	Cheese (K)	12116	12116	Hard cheese, emmental-type cheese, reduced fat
1145	Cheese (K)	12520	12520	Blue cheese, from cow's milk
1145	Cheese (K)	12521	12521	Auvergne blue cheese, from cow's milk
1145	Cheese (K)	12527	12527	Bresse blue cheese, from cow's milk
1145	Cheese (K)	12528	12528	Bresse blue cheese, from cow's milk, reduced fat, around 15% fat
1145	Cheese (K)	12523	12523	Causses blue cheese, from cow's milk
1145	Cheese (K)	12824	12824	Soft ripened cheese with bloomy rind, from ewe's milk, Camembert-type cheese
1145	Cheese (K)	12827	12827	Semi-hard cheese, from ewe's milk
1145	Cheese (K)	12762	12762	Corsica soft ripened cheese, from ewe's milk
1145	Cheese (K)	12747	12747	Pyrénées cheese, from ewe's milk
1145	Cheese (K)	12820	12820	Soft-ripened cheese with bloomy rind, from goat's milk, Camembert-type cheese
1145	Cheese (K)	12814	12814	Soft-ripened cheese, from goat's milk, from pasteurised milk
1145	Cheese (K)	12812	12812	Cheese, buche, from goat's milk
1145	Cheese (K)	12813	12813	Cheese, buche, from goat's milk, light
1145	Cheese (K)	12810	12810	Cheese, semi-dry, from goat's milk
1145	Cheese (K)	12804	12804	Cheese, from goat's milk, fresh, from raw milk
1145	Cheese (K)	12800	12800	Cheese, from goat's milk, fresh, from pasteurised milk
1145	Cheese (K)	12805	12805	Cheese, from goat's milk, fresh
1145	Cheese (K)	12803	12803	Cheese, from goat's milk
1145	Cheese (K)	12801	12801	Cheese, from goat's milk, from raw milk
1145	Cheese (K)	12802	12802	Cheese, from goat's milk, from pasteurised milk
1145	Cheese (K)	12815	12815	Cheese, dry, from goat's milk
1145	Cheese (K)	12320	12320	Processed cheese, double cream, around 31% fat
1145	Cheese (K)	12310	12310	Processed cheese, around 20% fat, in wedges or cubes
1145	Cheese (K)	12300	12300	Processed cheese, in slices
1145	Cheese (K)	12009	12009	Soft-ripened round cheese with bloomy rind, 5 to 11% fat, Camembert-type cheese, reduced fat
1145	Cheese (K)	12012	12012	Soft-ripened round cheese with bloomy rind, around 11% fat, Coulommiers-type cheese, reduced fat
1145	Cheese (K)	12013	12013	Soft-ripened round cheese with bloomy rind, around 5% fat, Camembert-type cheese, reduced fat
1145	Cheese (K)	12060	12060	Feta-type cheese from cow's milk
1145	Cheese (K)	12063	12063	Feta-type cheese from cow's milk, in oil and spices
1145	Cheese (K)	12524	12524	Gorgonzola cheese, from cow's milk
1145	Cheese (K)	12736	12736	Gouda cheese, from cow's milk
1145	Cheese (K)	12123	12123	Grana Padano cheese, from cow's milk
1145	Cheese (K)	12114	12114	Gruyere cheese, from cow's milk
1145	Cheese (K)	12113	12113	Gruyere cheese, France, Protected Geographical Indication, from cow's milk
1145	Cheese (K)	12040	12040	Langres cheese, from cow's milk
1145	Cheese (K)	12037	12037	Livarot cheese, from cow's milk
1145	Cheese (K)	12030	12030	Maroilles "fermier" cheese
1145	Cheese (K)	12029	12029	Maroilles "laitier" cheese
1145	Cheese (K)	12036	12036	Maroilles cheese, from cow's milk
1145	Cheese (K)	12737	12737	Mimolette cheese, half-old, from cow's milk
1145	Cheese (K)	12742	12742	Mimolette cheese, extra old, from cow's milk
1145	Cheese (K)	12735	12735	Mimolette cheese, young, from cow's milk
1145	Cheese (K)	12738	12738	Mimolette cheese, old, from cow's milk
1145	Cheese (K)	12740	12740	Mimolette cheese, from cow's milk
1145	Cheese (K)	12051	12051	Vacherin cheese or Mont d'or cheese, from cow's milk
1145	Cheese (K)	12743	12743	Morbier cheese, from cow's milk
1145	Cheese (K)	19590	19590	Mozzarella cheese, from cow's milk
1145	Cheese (K)	12039	12039	Munster cheese, from cow's milk
1145	Cheese (K)	12031	12031	Neufchâtel cheese, from cow's milk
1145	Cheese (K)	12119	12119	Ossau-Iraty cheese, from ewe's milk
1145	Cheese (K)	12120	12120	Parmesan cheese, from cow's milk
1145	Cheese (K)	12831	12831	Pélardon cheese, from goat's milk
1145	Cheese (K)	12836	12836	Picodon cheese, from goat's milk
1145	Cheese (K)	12042	12042	Pont l'Evêque cheese, from cow's milk
1145	Cheese (K)	12839	12839	Pouligny Saint-Pierre cheese, from goat's milk
1145	Cheese (K)	12716	12716	Provolone cheese, from cow's milk
1145	Cheese (K)	12749	12749	Raclette cheese, from cow's milk
1145	Cheese (K)	12045	12045	Reblochon cheese, from cow's milk
1145	Cheese (K)	12847	12847	Rocamadour cheese, from goat's milk
1145	Cheese (K)	12500	12500	Roquefort cheese, from ewe's milk
1145	Cheese (K)	12842	12842	Sainte Maure cheese, from goat's milk
1145	Cheese (K)	12807	12807	Goat cheese from raw milk
1145	Cheese (K)	12052	12052	Saint-Felicien cheese, from cow's milk
1145	Cheese (K)	12049	12049	Saint-Marcellin cheese, from cow's milk
1145	Cheese (K)	12751	12751	Saint-Nectaire cheese, from cow's milk, milk collected in an unique farm
1145	Cheese (K)	12748	12748	Saint-Nectaire cheese, from cow's milk, milks collected in many farms
1145	Cheese (K)	12752	12752	Saint-Nectaire cheese, from cow's milk
1145	Cheese (K)	12755	12755	Saint-Paulin cheese, from cow's milk (semi-hard cheese)
1145	Cheese (K)	12725	12725	Salers cheese, from cow's milk
1145	Cheese (K)	12845	12845	Selles-sur-Cher cheese, from goat's milk
1145	Cheese (K)	12356	12356	Processed cheese snack w breadsticks, for children
1145	Cheese (K)	12355	12355	Processed cheese with fresh cream cheese and walnuts
1145	Cheese (K)	19530	19530	Uncured soft cheese, spreadable, around 30-40% fat, flavoured (ex : garlic and herbs)
1145	Cheese (K)	12340	12340	Uncured soft cheese, spreadable, around 20% fat, in a tub
1145	Cheese (K)	12315	12315	Uncured soft cheese, spreadable, around 25% fat, in a tub
1145	Cheese (K)	1027	1027	Plant-based spread-cheese type, with soybean, prepacked
1145	Cheese (K)	1029_1	1029	Plant-based cheese, without soybean, prepacked, sliced
1145	Cheese (K)	1029_2	1029	Plant-based cheese, without soybean, prepacked, shredded
1145	Cheese (K)	12763	12763	Tomme cheese (PDO) from the French Bauges munntains
1145	Cheese (K)	12759	12759	Tomme cheese, from mountain or Savoy
1145	Cheese (K)	12758	12758	Tomme cheese, from cow's milk
1145	Cheese (K)	12760	12760	Tomme cheese, reduced fat, around 13% fat
1145	Cheese (K)	12848	12848	Valençay cheese, from goat's milk
1146	Other milk-based products (K)	39234	39234	Chocolate cake w melting centre, refrigerated
1146	Other milk-based products (K)	23536	23536	Rice pudding w caramel sauce, refrigerated
1146	Other milk-based products (K)	39232	39232	Rice pudding, canned
1146	Other milk-based products (K)	23534	23534	Semolina pudding, with raisins and caramel sauce, refrigerated
1146	Other milk-based products (K)	23535	23535	Semolina pudding, canned
1146	Other milk-based products (K)	39215	39215	Floating island (meringue poached in milk and served in a light custard cream), refrigerated
1146	Other milk-based products (K)	19678	19678	Renneted milk, flavoured, refrigerated
1146	Other milk-based products (K)	19805	19805	Fermented milk drink, plain, whole milk
1146	Other milk-based products (K)	19801	19801	Fermented milk drink, plain, skimmed milk
1146	Other milk-based products (K)	19539	19539	Fermented milk or dairy specialty, yogurt type, flavoured, with sugar, with bifidus
1146	Other milk-based products (K)	19542	19542	Fermented milk or dairy specialty, yogurt type, with fruits, with sugar, with bifidus
1146	Other milk-based products (K)	19546	19546	Fermented milk or dairy specialty, yogurt type, plain, with bifidus
1146	Other milk-based products (K)	19683	19683	Milk jelly, flavoured, reduced fat and sugar, refrigerated
1146	Other milk-based products (K)	19679	19679	Milk jelly, flavoured, covered with caramel, refrigerated
1146	Other milk-based products (K)	19680	19680	Milk jelly, flavoured, refrigerated
1146	Other milk-based products (K)	39220	39220	Fruit liegeois
1146	Other milk-based products (K)	19681	19681	Custard topped with whipped cream (chocolate, coffee, caramel or vanilla custard), refrigerated
1146	Other milk-based products (K)	39001	39001	Milkshake, from fast foods restaurant
1146	Other milk-based products (K)	19852	19852	Chestnut mousse, refrigerated
1146	Other milk-based products (K)	39206	39206	Chocolate mousse (milk-based), refrigerated
1146	Other milk-based products (K)	39210	39210	Mousse, chocolate, refrigerated
1146	Other milk-based products (K)	39228	39228	Fruit mousse, refrigerated
1146	Other milk-based products (K)	39235	39235	Mousse (chocolate, coffee, caramel or vanilla) topped with whipped cream, refrigerated
1146	Other milk-based products (K)	39236	39236	French toast
1146	Other milk-based products (K)	19685	19685	Panna cotta, refrigerated
1146	Other milk-based products (K)	23474	23474	Profiteroles (chou pastry), with custard and chocolate sauce, refrigerated
1146	Other milk-based products (K)	39212	39212	Rice pudding, refrigerated
1146	Other milk-based products (K)	39218	39218	Semolina pudding, refrigerated
1146	Other milk-based products (K)	19698	19698	Tiramisu, refrigerated
1146	Other milk-based products (K)	19508	19508	Dairy drink or fermented milk or yogurt, flavoured, with sugar
1146	Other milk-based products (K)	19535	19535	Dairy drink or fermented milk or yogurt, with fruits, with sugar
1146	Other milk-based products (K)	19538	19538	Dairy drink or fermented milk or yogurt, plain, with sugar, with L Casei
1146	Other milk-based products (K)	19689	19689	Cheesecake, refrigerated
1146	Other milk-based products (K)	39216	39216	Fruits batter-pudding, refrigerated
1146	Other milk-based products (K)	39211	39211	Custard cream with eggs (a small jar of chocolate or vanilla cream or other flavour), refrigerated
1146	Other milk-based products (K)	39213	39213	Caramelized custard cream (crème brûlée), refrigerated
1146	Other milk-based products (K)	39209	39209	Custard cream with caramel sauce, refrigerated
1146	Other milk-based products (K)	39214	39214	Custard dessert, vanilla, canned
1146	Other milk-based products (K)	39229	39229	Custard dessert, vanilla, refrigerated
1146	Other milk-based products (K)	39246	39246	Custard dessert, coffee, refrigerated
1146	Other milk-based products (K)	39247	39247	Custard dessert, caramel, refrigerated
1146	Other milk-based products (K)	39506	39506	Custard dessert, chocolate, canned
1146	Other milk-based products (K)	39200	39200	Custard dessert, chocolate, refrigerated
1146	Other milk-based products (K)	19673	19673	Custard dessert, reduced fat, refrigerated
1146	Other milk-based products (K)	39710	39710	Pastry cream or custard
1146	Other milk-based products (K)	20911	20911	Soy dessert, flavoured, refrigerated
1146	Other milk-based products (K)	19692	19692	Soy dessert, w fruits, refrigerated
1146	Other milk-based products (K)	19693	19693	Soy dessert, plain, refrigerated
1146	Other milk-based products (K)	19641	19641	Drained soft fresh cheese, around 6% fat
1146	Other milk-based products (K)	19674	19674	Flan with eggs, refrigerated
1146	Other milk-based products (K)	19420	19420	Whipped cream or Chantilly cream, under pressure, UHT
1146	Other milk-based products (K)	19431	19431	Thick cream, light, 15-20% fat, refrigerated
1146	Other milk-based products (K)	19430	19430	Liquid cream, light, 15-20% fat, UHT
1146	Other milk-based products (K)	19410	19410	Thick cream 30% fat, refrigerated
1146	Other milk-based products (K)	19415	19415	Liquid cream 30% fat, UHT
1146	Other milk-based products (K)	19433	19433	cream, light, 4 to 8% fat, liquid or thick
1147	Eggs (U)	22060	22060	Duck egg, raw
1147	Eggs (U)	22080	22080	Turkey egg, raw
1147	Eggs (U)	22070	22070	Goose egg, raw
1147	Eggs (U)	22014	22014	Egg, soft-boiled
1147	Eggs (U)	22505	22505	Egg, fried without added fat
1147	Eggs (U)	22001	22001	Egg white, raw
1147	Eggs (U)	22008	22008	Egg white, cooked
1147	Eggs (U)	22004	22004	Egg white, powder
1147	Eggs (U)	22502	22502	Egg, scrambled, with added fat
1147	Eggs (U)	22000	22000	Egg, raw
1147	Eggs (U)	22010	22010	Egg, hard-boiled
1147	Eggs (U)	22013	22013	Egg, powder
1147	Eggs (U)	22002	22002	Egg yolk, raw
1147	Eggs (U)	22009	22009	Egg yolk, cooked
1147	Eggs (U)	22003	22003	Egg yolk, powder
1147	Eggs (U)	22011	22011	Egg, poached
1147	Eggs (U)	22506	22506	Omelette, with cheese
1147	Eggs (U)	22508	22508	Omelette, with mushrooms
1147	Eggs (U)	22509	22509	Omelette, with herbs
1147	Eggs (U)	22507	22507	Omelette, with lardoons
1147	Eggs (U)	22510	22510	Spanish-style tortilla with onions (omelette with potatoes and onions)
1151	Butter and other animal fats (K)	16415	16415	Butter, light, 39-41% fat, unsalted
1151	Butter and other animal fats (K)	16411	16411	Butter, 60-62% fat, light, lightly salted
1151	Butter and other animal fats (K)	16410	16410	Butter, 60-62% fat, light, unsalted
1151	Butter and other animal fats (K)	16402	16402	Butter, 80% fat, lightly salted
1151	Butter and other animal fats (K)	16403	16403	Butter, 80% fat, salted
1151	Butter and other animal fats (K)	16400	16400	Butter, 82% fat, unsalted
1151	Butter and other animal fats (K)	16404	16404	Butter, 82% fat, unsalted, easy-to-spread
1151	Butter and other animal fats (K)	16401	16401	Butter oil or concentrated butter
1151	Butter and other animal fats (K)	16713	16713	Dairy fat 20% fat, light, spreadable, unsalted
1151	Butter and other animal fats (K)	16712	16712	Dairy fat 25% fat, light, spreadable, unsalted
1152	Margarine and other vegetable fats (K)	16742	16742	Vegetable fat (margarine type), spreadable, 30-40% fat, light, lightly salted, with plant sterols esters
1152	Margarine and other vegetable fats (K)	16738	16738	Vegetable fat (margarine type), 50-63% fat, light, lightly salted
1152	Margarine and other vegetable fats (K)	16740	16740	Vegetable fat (margarine type), spreadable, 50-63% fat, light, lightly salted, rich in omega 3
1152	Margarine and other vegetable fats (K)	16741	16741	Vegetable fat (margarine type), spreadable, 50-63% fat, light, unsalted
1152	Margarine and other vegetable fats (K)	16739	16739	Vegetable fat (margarine type), spreadable, 50-63% fat, light, unsalted, with plant sterols esters
1152	Margarine and other vegetable fats (K)	16737	16737	Vegetable fat (margarine type), spreadable, 50-63% fat, light, unsalted, rich in omega 3
1152	Margarine and other vegetable fats (K)	16654	16654	Vegetable fat (margarine type), 60% fat, unsalted, sunflowerseed
1152	Margarine and other vegetable fats (K)	16616	16616	Vegetable fat (margarine type), 70% fat, unsalted
1152	Margarine and other vegetable fats (K)	16614	16614	Vegetable fat (like margarine), 80% fat, salted
1152	Margarine and other vegetable fats (K)	16734	16734	Vegetable fat (margarine type), spreadable, 30-40% fat, light, lightly salted
1152	Margarine and other vegetable fats (K)	16733	16733	Vegetable fat (margarine type), spreadable, 30-40% fat, light, unsalted
1152	Margarine and other vegetable fats (K)	16736	16736	Vegetable fat (margarine type), spreadable, 30-40% fat, light, unsalted, rich in omega 3
1152	Margarine and other vegetable fats (K)	16615	16615	Vegetable fat (margarine type), 80% fat, unsalted
1153	Olive oil (L)	17270	17270	Olive oil, extra virgin
1154	Other oils (L)	16030	16030	Cocoa butter
1154	Other oils (L)	17700	17700	Combined oil (blended vegetable oils)
1154	Other oils (L)	17701	17701	Combined oil (mix of olive oil and seeds oil)
1154	Other oils (L)	17040	17040	Peanut oil
1154	Other oils (L)	17100	17100	Avocado oil
1154	Other oils (L)	6	6	Virgin coconut oil
1154	Other oils (L)	17130	17130	Rapeseed oil
1154	Other oils (L)	17170	17170	Cottonseed oil
1154	Other oils (L)	17180	17180	Linseed oil
1154	Other oils (L)	17190	17190	Maize/corn oil
1154	Other oils (L)	17210	17210	Hazelnut oil
1154	Other oils (L)	16150	16150	Palm oil, refined
1154	Other oils (L)	16129	16129	Palm oil
1154	Other oils (L)	17350	17350	Grapeseed oil
1154	Other oils (L)	17400	17400	Sesame oil
1154	Other oils (L)	17420	17420	Soy oil
1154	Other oils (L)	17440	17440	Sunflower oil
1154	Other oils (L)	16060	16060	Coconut oil (coprah)
1154	Other oils (L)	16128	16128	Frying oil
1154	Other oils (L)	16080	16080	Solid vegetable fat (margarine type), for frying
1161	Citrus fruits (fresh or chilled) (K)	13009	13009	Lemon, pulp, raw
1161	Citrus fruits (fresh or chilled) (K)	13125	13125	Lemon zest, raw
1161	Citrus fruits (fresh or chilled) (K)	13024_2	13024	Clementine, pulp, raw
1161	Citrus fruits (fresh or chilled) (K)	13010	13010	Quince, raw
1161	Citrus fruits (fresh or chilled) (K)	13742	13742	Melon, honeydew, pulp, raw
1161	Citrus fruits (fresh or chilled) (K)	13030	13030	Nectarine, pulp and peel, raw
1161	Citrus fruits (fresh or chilled) (K)	13132	13132	Blueberry, frozen, raw
1161	Citrus fruits (fresh or chilled) (K)	13039	13039	Apple, pulp and peel, raw
1161	Citrus fruits (fresh or chilled) (K)	13176	13176	Apples, raw, without skin, cooked, boiled/cooked in water
1161	Citrus fruits (fresh or chilled) (K)	13050	13050	Apple, pulp, raw
1162	Bananas (fresh or chilled) (K)	13005	13005	Banana, pulp, raw
1162	Bananas (fresh or chilled) (K)	13089	13089	Banana, pulp, dried
1163	Apples (fresh or chilled) (K)	13042	13042	Prune
1163	Apples (fresh or chilled) (K)	13153	13153	Fruits puree, without sugar added
1163	Apples (fresh or chilled) (K)	13044	13044	Grape, white, raw
1163	Apples (fresh or chilled) (K)	13046	13046	Raisin
1164	Pears (fresh or chilled) (K)	13112	13112	Grape, raw
1164	Pears (fresh or chilled) (K)	13048	13048	Rhubarb, stalk, cooked, with sugar
1165	Stone fruits (fresh or chilled) (K)	13000	13000	Apricot, pitted, raw
1165	Stone fruits (fresh or chilled) (K)	13067	13067	Lime, pulp, raw
1165	Stone fruits (fresh or chilled) (K)	13735	13735	Pear, canned in light syrup, not drained
1165	Stone fruits (fresh or chilled) (K)	13045	13045	Grape, red, raw
1165	Stone fruits (fresh or chilled) (K)	13047	13047	Rhubarb, stalk, raw
1165	Stone fruits (fresh or chilled) (K)	13041	13041	Greengage plum, raw
1165	Stone fruits (fresh or chilled) (K)	13040	13040	Grapefruit, pulp, raw
1166	Berries (strawberries, raspberries, grapes, etc.) (fresh or chilled) (K)	13113	13113	Cranberry, raw
1166	Berries (strawberries, raspberries, grapes, etc.) (fresh or chilled) (K)	13018	13018	Pomegranate, pulp and pips, raw
1166	Berries (strawberries, raspberries, grapes, etc.) (fresh or chilled) (K)	13110	13110	Morello cherry, raw
1166	Berries (strawberries, raspberries, grapes, etc.) (fresh or chilled) (K)	13020	13020	Gooseberry, raw
1166	Berries (strawberries, raspberries, grapes, etc.) (fresh or chilled) (K)	13019	13019	Red currant, raw
1166	Berries (strawberries, raspberries, grapes, etc.) (fresh or chilled) (K)	13066	13066	Persimmon, pulp, raw
1166	Berries (strawberries, raspberries, grapes, etc.) (fresh or chilled) (K)	13023	13023	Lychee, pulp, raw
1166	Berries (strawberries, raspberries, grapes, etc.) (fresh or chilled) (K)	13549	13549	Kumquat, without pips, raw
1166	Berries (strawberries, raspberries, grapes, etc.) (fresh or chilled) (K)	13021	13021	Kiwi fruit, pulp and seeds, raw
1166	Berries (strawberries, raspberries, grapes, etc.) (fresh or chilled) (K)	13007	13007	Black currant, raw
1166	Berries (strawberries, raspberries, grapes, etc.) (fresh or chilled) (K)	13037	13037	Pear, pulp and peel, raw
1166	Berries (strawberries, raspberries, grapes, etc.) (fresh or chilled) (K)	13107	13107	Pear, peeled, raw
1166	Berries (strawberries, raspberries, grapes, etc.) (fresh or chilled) (K)	13071	13071	Black mulberry, raw
1166	Berries (strawberries, raspberries, grapes, etc.) (fresh or chilled) (K)	13028	13028	Blueberry, raw
1166	Berries (strawberries, raspberries, grapes, etc.) (fresh or chilled) (K)	13150	13150	Blackberry, frozen, raw
1166	Berries (strawberries, raspberries, grapes, etc.) (fresh or chilled) (K)	13126	13126	Elderberry, berries, raw
1167	Other fruit (fresh or chilled) (K)	13054	13054	Carambola, pulp, raw
1167	Other fruit (fresh or chilled) (K)	13085	13085	Apple, Canada, pulp, raw
1167	Other fruit (fresh or chilled) (K)	13011	13011	Date, pulp and peel, dried
1167	Other fruit (fresh or chilled) (K)	13179	13179	Grapefruit, yellow, pulp, raw
1167	Other fruit (fresh or chilled) (K)	13034	13034	Orange, pulp, raw
1167	Other fruit (fresh or chilled) (K)	13016	13016	Passion fruit, pulp and pips, raw
1167	Other fruit (fresh or chilled) (K)	13136	13136	Raspberry, frozen, raw
1167	Other fruit (fresh or chilled) (K)	13063	13063	Prickly pear, pulp and seeds, raw
1167	Other fruit (fresh or chilled) (K)	13012	13012	Fig, raw
1167	Other fruit (fresh or chilled) (K)	13013	13013	Fig, dried
1167	Other fruit (fresh or chilled) (K)	13730	13730	Peach, canned in light syrup, drained
1167	Other fruit (fresh or chilled) (K)	13731	13731	Peach, canned in light syrup, not drained
1167	Other fruit (fresh or chilled) (K)	13043	13043	Peach, pulp and peel, raw
1167	Other fruit (fresh or chilled) (K)	13118	13118	Peach, dried
1167	Other fruit (fresh or chilled) (K)	13036	13036	Watermelon, pulp, raw
1167	Other fruit (fresh or chilled) (K)	13035	13035	Papaya, pulp, raw
1167	Other fruit (fresh or chilled) (K)	13080	13080	Tamarind, mature fruit, pulp, raw
1167	Other fruit (fresh or chilled) (K)	13134	13134	Fruit salad, raw
1168	Nuts (K)	13001	13001	Apricot, pitted, dried
1168	Nuts (K)	13014_1	13014	Strawberry, raw
1168	Nuts (K)	13042	13042	Prune
1168	Nuts (K)	13045	13045	Grape, red, raw
1168	Nuts (K)	13046	13046	Raisin
1168	Nuts (K)	13048	13048	Rhubarb, stalk, cooked, with sugar
1168	Nuts (K)	15000	15000	Almond, (with peel)
1168	Nuts (K)	15042	15042	Almond, grilled, salted
1168	Nuts (K)	15041	15041	Almond, peeled, unpeeled or blanched
1168	Nuts (K)	20581	20581	Peanut, boiled/cooked in water, w salt
1168	Nuts (K)	15202	15202	Peanut butter or peanut paste
1168	Nuts (K)	15001	15001	Peanut
1168	Nuts (K)	15037	15037	Peanut, grilled
1168	Nuts (K)	15002	15002	Peanut, grilled, salted
1168	Nuts (K)	15039	15039	Chestnut, canned
1168	Nuts (K)	15020	15020	Chestnut, boiled/cooked in water
1168	Nuts (K)	15024	15024	Chestnut, raw
1168	Nuts (K)	15021	15021	Chestnut, grilled
1168	Nuts (K)	15047	15047	Seeds, chia, dried
1168	Nuts (K)	15013	15013	Chestnut cream
1168	Nuts (K)	15016	15016	Chestnut cream, vanilla flavoured, canned
1168	Nuts (K)	15028	15028	Cucurbitacea, seed
1168	Nuts (K)	9570	9570	Chestnut flour
1168	Nuts (K)	15052	15052	Flaxseed, brown
1168	Nuts (K)	15034	15034	Flaxseed
1168	Nuts (K)	15032	15032	Alphalfa seeds, raw
1168	Nuts (K)	15029	15029	Alfalfa seeds, sprouted, raw
1168	Nuts (K)	15048	15048	Mix of unsalted grains/nuts and dried fruit
1168	Nuts (K)	15049	15049	Mix of unsalted grains/nuts and raisins
1168	Nuts (K)	15018	15018	Mix of salted grains/nuts and raisins
1168	Nuts (K)	15004	15004	Hazelnut
1168	Nuts (K)	15033	15033	Hazelnut, grilled
1168	Nuts (K)	15050	15050	Hazelnut, grilled, salted
1168	Nuts (K)	15019	15019	Cashew nut, grilled, salted
1168	Nuts (K)	15014	15014	Coconut, immature kernel, fresh
1168	Nuts (K)	15006	15006	Coconut, ripe kernel, fresh
1168	Nuts (K)	15007	15007	Coconut, kernel, dried
1168	Nuts (K)	15027	15027	Macadamia nut
1168	Nuts (K)	15043	15043	Macadamia nut, grilled, salted
1168	Nuts (K)	15026	15026	Pecan nut
1168	Nuts (K)	15046	15046	Pecan nut, salted
1168	Nuts (K)	15008	15008	Brazil nut
1168	Nuts (K)	15023	15023	Walnut, fresh
1168	Nuts (K)	15005	15005	Walnut, dried, husked
1168	Nuts (K)	15201	15201	Almond paste or marzipan, prepacked
1168	Nuts (K)	15025	15025	Pine nuts
1168	Nuts (K)	15044	15044	Pistachio nut, grilled
1168	Nuts (K)	15009	15009	Pistachio nut, grilled, salted
1168	Nuts (K)	15010	15010	Sesame seed
1168	Nuts (K)	15035	15035	Sesame seed, husked
1168	Nuts (K)	15038	15038	Sesame seed, grilled, husked
1168	Nuts (K)	20901	20901	Soybean, whole grain
1168	Nuts (K)	15203	15203	Tahini (sesame paste)
1168	Nuts (K)	15011	15011	Sunflower seed
1168	Nuts (K)	15045	15045	Sunflower seed, grilled, salted
1169	Leafy or stem vegetables (fresh or chilled) (K)	13712	13712	Apricot, canned in light syrup, drained
1169	Leafy or stem vegetables (fresh or chilled) (K)	13713	13713	Apricot, canned in light syrup, not drained
1169	Leafy or stem vegetables (fresh or chilled) (K)	13714	13714	Apricot, in syrup, canned, drained
1169	Leafy or stem vegetables (fresh or chilled) (K)	13715	13715	Apricot, in syrup, canned, not drained
1169	Leafy or stem vegetables (fresh or chilled) (K)	13716	13716	Pineapple, in pineapple juice and syrup, canned, drained
1169	Leafy or stem vegetables (fresh or chilled) (K)	13717	13717	Pineapple, in pineapple juice and syrup, canned, not drained
1169	Leafy or stem vegetables (fresh or chilled) (K)	13718	13718	Pineapple, in light syrup, canned, drained
1169	Leafy or stem vegetables (fresh or chilled) (K)	13719	13719	Pineapple, in light syrup, canned, not drained
1169	Leafy or stem vegetables (fresh or chilled) (K)	13038	13038	Apple compote
1169	Leafy or stem vegetables (fresh or chilled) (K)	13108	13108	Fruits compote, miscellaneous
1169	Leafy or stem vegetables (fresh or chilled) (K)	13109	13109	Fruits compote, miscellaneous, reduced sugar
1169	Leafy or stem vegetables (fresh or chilled) (K)	13129	13129	Fruits compote, miscellaneous, reduced sugar, refrigerated
1169	Leafy or stem vegetables (fresh or chilled) (K)	3	3	Strawberry, coulis
1169	Leafy or stem vegetables (fresh or chilled) (K)	4	4	Raspberry, coulis
1169	Leafy or stem vegetables (fresh or chilled) (K)	13708	13708	Fruit cocktail or salad, canned in light syrup, drained
1169	Leafy or stem vegetables (fresh or chilled) (K)	13709	13709	Fruit cocktail or salad, canned in light syrup, not drained
1169	Leafy or stem vegetables (fresh or chilled) (K)	13706	13706	Fruit cocktail or salad, canned in syrup, drained
1169	Leafy or stem vegetables (fresh or chilled) (K)	13707	13707	Fruit cocktail or salad, canned in syrup, not drained
1169	Leafy or stem vegetables (fresh or chilled) (K)	13037	13037	Pear, pulp and peel, raw
1169	Leafy or stem vegetables (fresh or chilled) (K)	13175	13175	Apple, pulp, roasted/baked
1171	Leafy or stem vegetables (fresh or chilled) (K)	20067	20067	Artichoke, canned, drained
1171	Leafy or stem vegetables (fresh or chilled) (K)	20155	20155	Artichoke, heart, canned, drained
1171	Leafy or stem vegetables (fresh or chilled) (K)	20052	20052	Artichoke, globe, raw
1171	Leafy or stem vegetables (fresh or chilled) (K)	20000	20000	Artichoke, globe, cooked
1171	Leafy or stem vegetables (fresh or chilled) (K)	20156	20156	Artichoke base, canned, drained
1171	Leafy or stem vegetables (fresh or chilled) (K)	20232	20232	Artichoke base, frozen, raw
1171	Leafy or stem vegetables (fresh or chilled) (K)	20076	20076	Asparagus, canned, drained
1171	Leafy or stem vegetables (fresh or chilled) (K)	20282	20282	Asparagus, white or purple, peeled, raw
1171	Leafy or stem vegetables (fresh or chilled) (K)	20001	20001	Asparagus, boiled/cooked in water
1171	Leafy or stem vegetables (fresh or chilled) (K)	20073	20073	Asparagus, peeled, raw
1171	Leafy or stem vegetables (fresh or chilled) (K)	20279	20279	Asparagus, green, raw
1171	Leafy or stem vegetables (fresh or chilled) (K)	20198	20198	Bamboo shoots, raw
1171	Leafy or stem vegetables (fresh or chilled) (K)	20188	20188	Bamboo shoots, canned, drained
1171	Leafy or stem vegetables (fresh or chilled) (K)	20054	20054	Cardoon, raw
1171	Leafy or stem vegetables (fresh or chilled) (K)	20241	20241	Cardoon, cooked
1171	Leafy or stem vegetables (fresh or chilled) (K)	20004	20004	Swiss chard, raw
1171	Leafy or stem vegetables (fresh or chilled) (K)	20005	20005	Swiss chard, cooked
1171	Leafy or stem vegetables (fresh or chilled) (K)	20057	20057	Broccoli, raw
1171	Leafy or stem vegetables (fresh or chilled) (K)	20006	20006	Broccoli, cooked
1171	Leafy or stem vegetables (fresh or chilled) (K)	20259	20259	Broccoli, puree
1171	Leafy or stem vegetables (fresh or chilled) (K)	20204	20204	Broccoli, frozen, raw
1171	Leafy or stem vegetables (fresh or chilled) (K)	20205	20205	Broccoli, frozen, cooked
1171	Leafy or stem vegetables (fresh or chilled) (K)	20078	20078	Celery stalk, canned, drained
1171	Leafy or stem vegetables (fresh or chilled) (K)	20023	20023	Celery stalk, raw
1171	Leafy or stem vegetables (fresh or chilled) (K)	20024	20024	Celery stalk, cooked
1171	Leafy or stem vegetables (fresh or chilled) (K)	20060	20060	Spinach, canned, drained
1171	Leafy or stem vegetables (fresh or chilled) (K)	20059	20059	Spinach, raw
1171	Leafy or stem vegetables (fresh or chilled) (K)	20027	20027	Spinach, cooked
1171	Leafy or stem vegetables (fresh or chilled) (K)	20270	20270	Spinach, young leaves, raw
1171	Leafy or stem vegetables (fresh or chilled) (K)	20285	20285	Spinach, puree
1171	Leafy or stem vegetables (fresh or chilled) (K)	20083	20083	Spinach, frozen, raw
1171	Leafy or stem vegetables (fresh or chilled) (K)	20121	20121	Spinach, frozen, cooked
1171	Leafy or stem vegetables (fresh or chilled) (K)	20039	20039	Leek, raw
1171	Leafy or stem vegetables (fresh or chilled) (K)	20040	20040	Leek, cooked
1171	Leafy or stem vegetables (fresh or chilled) (K)	20236	20236	Leek, frozen, raw
1172	Bags of mixed lettuce (fresh or chilled) (K)	20026	20026	Chicory, raw
1172	Bags of mixed lettuce (fresh or chilled) (K)	20200	20200	Iceberg lettuce, raw
1172	Bags of mixed lettuce (fresh or chilled) (K)	20171	20171	Cos or romaine lettuce, raw
1172	Bags of mixed lettuce (fresh or chilled) (K)	20031	20031	Lettuce, raw
1172	Bags of mixed lettuce (fresh or chilled) (K)	20272	20272	Mesclun or salads, mix of baby leaves
1172	Bags of mixed lettuce (fresh or chilled) (K)	20217	20217	Roman rocket, raw
1172	Bags of mixed lettuce (fresh or chilled) (K)	20201	20201	Rutabaga or Swede, raw
1172	Bags of mixed lettuce (fresh or chilled) (K)	20165	20165	Rutabaga or Swede, cooked
1172	Bags of mixed lettuce (fresh or chilled) (K)	20012	20012	Curly endive, raw
1172	Bags of mixed lettuce (fresh or chilled) (K)	25604	25604	Green salad, raw, without seasoning
1172	Bags of mixed lettuce (fresh or chilled) (K)	20090	20090	Escaroles
1172	Bags of mixed lettuce (fresh or chilled) (K)	20158	20158	New Zealand spinach, cooked
1173	Cabbages (fresh or chilled) (K)	20116	20116	White cabbage, raw
1173	Cabbages (fresh or chilled) (K)	20221	20221	Chinese cabbage (nappa cabbage or bok choy), cooked
1173	Cabbages (fresh or chilled) (K)	20167	20167	Chinese cabbage (nappa cabbage or bok choy), raw
1173	Cabbages (fresh or chilled) (K)	20077	20077	Brussels sprout, canned, drained
1173	Cabbages (fresh or chilled) (K)	20058	20058	Brussels sprout, raw
1173	Cabbages (fresh or chilled) (K)	20013	20013	Brussels sprout, cooked
1173	Cabbages (fresh or chilled) (K)	20206	20206	Brussels sprout, frozen, raw
1173	Cabbages (fresh or chilled) (K)	20207	20207	Brussels sprout, frozen, cooked
1173	Cabbages (fresh or chilled) (K)	20218	20218	Curly kale, raw
1173	Cabbages (fresh or chilled) (K)	20219	20219	Curly kale, cooked
1173	Cabbages (fresh or chilled) (K)	20280	20280	Romanesco cauliflower or romanesco broccoli, raw
1173	Cabbages (fresh or chilled) (K)	20095	20095	Red cabbage, boiled/cooked in water
1173	Cabbages (fresh or chilled) (K)	20014	20014	Red cabbage, raw
1173	Cabbages (fresh or chilled) (K)	20069	20069	Green cabbage, raw
1173	Cabbages (fresh or chilled) (K)	20015	20015	Green cabbage, boiled/cooked in water
1173	Cabbages (fresh or chilled) (K)	20016	20016	Cauliflower, raw
1173	Cabbages (fresh or chilled) (K)	20017	20017	Cauliflower, cooked
1173	Cabbages (fresh or chilled) (K)	20082	20082	Cauliflower, frozen, raw
1173	Cabbages (fresh or chilled) (K)	20122	20122	Cauliflower, frozen, cooked
1173	Cabbages (fresh or chilled) (K)	20094	20094	Kohlrabi, boiled/cooked in water
1173	Cabbages (fresh or chilled) (K)	20065	20065	Turnip cabbage, raw
1174	Vegetables grown for their fruit (tomatoes, green beans, courgettes, etc.) (fresh or chilled) (K)	20053	20053	Eggplant, raw
1174	Vegetables grown for their fruit (tomatoes, green beans, courgettes, etc.) (fresh or chilled) (K)	20002	20002	Eggplant, cooked
1174	Vegetables grown for their fruit (tomatoes, green beans, courgettes, etc.) (fresh or chilled) (K)	13004	13004	Avocado, pulp, raw
1174	Vegetables grown for their fruit (tomatoes, green beans, courgettes, etc.) (fresh or chilled) (K)	53100	53100	Plantain banana, raw
1174	Vegetables grown for their fruit (tomatoes, green beans, courgettes, etc.) (fresh or chilled) (K)	20166	20166	Pumpkin, pulp, raw
1174	Vegetables grown for their fruit (tomatoes, green beans, courgettes, etc.) (fresh or chilled) (K)	20018	20018	Palm heart, canned, drained
1174	Vegetables grown for their fruit (tomatoes, green beans, courgettes, etc.) (fresh or chilled) (K)	20019	20019	Cucumber, pulp and peel, raw
1174	Vegetables grown for their fruit (tomatoes, green beans, courgettes, etc.) (fresh or chilled) (K)	20210	20210	Cucumber, pulp, raw
1174	Vegetables grown for their fruit (tomatoes, green beans, courgettes, etc.) (fresh or chilled) (K)	20138	20138	Squash, butternut, pulp, raw
1174	Vegetables grown for their fruit (tomatoes, green beans, courgettes, etc.) (fresh or chilled) (K)	20134	20134	Sweet green hokkaido squash, pulp, raw
1174	Vegetables grown for their fruit (tomatoes, green beans, courgettes, etc.) (fresh or chilled) (K)	20136	20136	Squash, melonnette jaspée from Vendée, pulp, raw
1174	Vegetables grown for their fruit (tomatoes, green beans, courgettes, etc.) (fresh or chilled) (K)	20128	20128	Pumpkin (cucurbita moschata), pulp, raw
1174	Vegetables grown for their fruit (tomatoes, green beans, courgettes, etc.) (fresh or chilled) (K)	20145	20145	Squash, spaghetti, pulp, raw
1174	Vegetables grown for their fruit (tomatoes, green beans, courgettes, etc.) (fresh or chilled) (K)	20143	20143	Squash, spaghetti, pulp, cooked
1174	Vegetables grown for their fruit (tomatoes, green beans, courgettes, etc.) (fresh or chilled) (K)	20139	20139	Squash, all types, raw
1174	Vegetables grown for their fruit (tomatoes, green beans, courgettes, etc.) (fresh or chilled) (K)	20020	20020	Courgette or zucchini, pulp and peel, raw
1174	Vegetables grown for their fruit (tomatoes, green beans, courgettes, etc.) (fresh or chilled) (K)	20021	20021	Courgette or zucchini, pulp and peel, cooked
1174	Vegetables grown for their fruit (tomatoes, green beans, courgettes, etc.) (fresh or chilled) (K)	20230	20230	Courgette or zucchini, pulp and peel, frozen, raw
1174	Vegetables grown for their fruit (tomatoes, green beans, courgettes, etc.) (fresh or chilled) (K)	20264	20264	Courgettes, puree
1174	Vegetables grown for their fruit (tomatoes, green beans, courgettes, etc.) (fresh or chilled) (K)	20063	20063	Butter bean or yellow bean, canned, drained
1174	Vegetables grown for their fruit (tomatoes, green beans, courgettes, etc.) (fresh or chilled) (K)	20195	20195	Butter bean or yellow bean, raw
1174	Vegetables grown for their fruit (tomatoes, green beans, courgettes, etc.) (fresh or chilled) (K)	20203	20203	Butter bean or yellow bean, frozen, raw
1174	Vegetables grown for their fruit (tomatoes, green beans, courgettes, etc.) (fresh or chilled) (K)	20126	20126	Lima bean, raw
1174	Vegetables grown for their fruit (tomatoes, green beans, courgettes, etc.) (fresh or chilled) (K)	20029	20029	Mung bean, sprouted or soy spouts, canned, drained
1174	Vegetables grown for their fruit (tomatoes, green beans, courgettes, etc.) (fresh or chilled) (K)	20183	20183	Mung bean, sprouted or soy spouts, raw
1174	Vegetables grown for their fruit (tomatoes, green beans, courgettes, etc.) (fresh or chilled) (K)	20269	20269	Flat bean, raw
1174	Vegetables grown for their fruit (tomatoes, green beans, courgettes, etc.) (fresh or chilled) (K)	20061_2	20061	French bean, raw (Kenya by plane)
1174	Vegetables grown for their fruit (tomatoes, green beans, courgettes, etc.) (fresh or chilled) (K)	20062	20062	French bean, canned, drained
1174	Vegetables grown for their fruit (tomatoes, green beans, courgettes, etc.) (fresh or chilled) (K)	20061_1	20061	French bean, raw
1174	Vegetables grown for their fruit (tomatoes, green beans, courgettes, etc.) (fresh or chilled) (K)	20030	20030	French bean, cooked
1174	Vegetables grown for their fruit (tomatoes, green beans, courgettes, etc.) (fresh or chilled) (K)	20070	20070	French bean, frozen, raw
1174	Vegetables grown for their fruit (tomatoes, green beans, courgettes, etc.) (fresh or chilled) (K)	20071	20071	French bean, frozen, cooked
1174	Vegetables grown for their fruit (tomatoes, green beans, courgettes, etc.) (fresh or chilled) (K)	20257	20257	French bean, puree
1174	Vegetables grown for their fruit (tomatoes, green beans, courgettes, etc.) (fresh or chilled) (K)	20265	20265	Thinly-shredded or diced vegetables, frozen, raw
1174	Vegetables grown for their fruit (tomatoes, green beans, courgettes, etc.) (fresh or chilled) (K)	20066	20066	Sweet corn, canned, drained
1174	Vegetables grown for their fruit (tomatoes, green beans, courgettes, etc.) (fresh or chilled) (K)	20049	20049	Sweet corn, on the cob, cooked
1174	Vegetables grown for their fruit (tomatoes, green beans, courgettes, etc.) (fresh or chilled) (K)	20108	20108	Sweet corn, on the cob, frozen, raw
1174	Vegetables grown for their fruit (tomatoes, green beans, courgettes, etc.) (fresh or chilled) (K)	20233	20233	Sweet corn, frozen, raw
1174	Vegetables grown for their fruit (tomatoes, green beans, courgettes, etc.) (fresh or chilled) (K)	20093	20093	Garden peas and carrots, canned, drained
1174	Vegetables grown for their fruit (tomatoes, green beans, courgettes, etc.) (fresh or chilled) (K)	20214	20214	Garden peas and carrots, frozen, raw
1174	Vegetables grown for their fruit (tomatoes, green beans, courgettes, etc.) (fresh or chilled) (K)	20215	20215	Garden peas and carrots, frozen, cooked
1174	Vegetables grown for their fruit (tomatoes, green beans, courgettes, etc.) (fresh or chilled) (K)	20036	20036	Garden peas, canned, drained
1174	Vegetables grown for their fruit (tomatoes, green beans, courgettes, etc.) (fresh or chilled) (K)	20072	20072	Garden peas, raw
1174	Vegetables grown for their fruit (tomatoes, green beans, courgettes, etc.) (fresh or chilled) (K)	20037	20037	Garden peas, cooked
1174	Vegetables grown for their fruit (tomatoes, green beans, courgettes, etc.) (fresh or chilled) (K)	20284	20284	Green peas, puree
1174	Vegetables grown for their fruit (tomatoes, green beans, courgettes, etc.) (fresh or chilled) (K)	20084	20084	Garden peas, frozen, raw
1174	Vegetables grown for their fruit (tomatoes, green beans, courgettes, etc.) (fresh or chilled) (K)	20124	20124	Garden peas, frozen, cooked
1174	Vegetables grown for their fruit (tomatoes, green beans, courgettes, etc.) (fresh or chilled) (K)	20151	20151	Chili pepper, raw
1174	Vegetables grown for their fruit (tomatoes, green beans, courgettes, etc.) (fresh or chilled) (K)	20038	20038	Dandelion, raw
1174	Vegetables grown for their fruit (tomatoes, green beans, courgettes, etc.) (fresh or chilled) (K)	20173	20173	Snow pea, raw
1174	Vegetables grown for their fruit (tomatoes, green beans, courgettes, etc.) (fresh or chilled) (K)	20243	20243	Snow pea, cooked
1174	Vegetables grown for their fruit (tomatoes, green beans, courgettes, etc.) (fresh or chilled) (K)	20168	20168	Sweet pepper, yellow, raw
1174	Vegetables grown for their fruit (tomatoes, green beans, courgettes, etc.) (fresh or chilled) (K)	20275	20275	Sweet pepper, red, canned, drained
1174	Vegetables grown for their fruit (tomatoes, green beans, courgettes, etc.) (fresh or chilled) (K)	20087	20087	Sweet pepper, red, raw
1174	Vegetables grown for their fruit (tomatoes, green beans, courgettes, etc.) (fresh or chilled) (K)	20088	20088	Sweet pepper, red, cooked
1174	Vegetables grown for their fruit (tomatoes, green beans, courgettes, etc.) (fresh or chilled) (K)	20085	20085	Sweet pepper, green, raw
1174	Vegetables grown for their fruit (tomatoes, green beans, courgettes, etc.) (fresh or chilled) (K)	20086	20086	Sweet pepper, green, cooked
1174	Vegetables grown for their fruit (tomatoes, green beans, courgettes, etc.) (fresh or chilled) (K)	20041	20041	Sweet pepper, green, yellow or red, raw
1174	Vegetables grown for their fruit (tomatoes, green beans, courgettes, etc.) (fresh or chilled) (K)	20132	20132	Red kuri squash, pulp, raw
1174	Vegetables grown for their fruit (tomatoes, green beans, courgettes, etc.) (fresh or chilled) (K)	20043	20043	Pumpkin, canned, drained
1174	Vegetables grown for their fruit (tomatoes, green beans, courgettes, etc.) (fresh or chilled) (K)	20044	20044	Pumpkin, raw
1174	Vegetables grown for their fruit (tomatoes, green beans, courgettes, etc.) (fresh or chilled) (K)	20096	20096	Pumpkin, cooked
1174	Vegetables grown for their fruit (tomatoes, green beans, courgettes, etc.) (fresh or chilled) (K)	20267	20267	Spring vegetables, frozen, raw (French beans, carrots, potatoes, green peas, onions)
1174	Vegetables grown for their fruit (tomatoes, green beans, courgettes, etc.) (fresh or chilled) (K)	20172	20172	Tomato, cherry, raw
1174	Vegetables grown for their fruit (tomatoes, green beans, courgettes, etc.) (fresh or chilled) (K)	20047_2	20047	Tomato, in season, raw
1174	Vegetables grown for their fruit (tomatoes, green beans, courgettes, etc.) (fresh or chilled) (K)	20047_3	20047	Tomato, off season, raw
1174	Vegetables grown for their fruit (tomatoes, green beans, courgettes, etc.) (fresh or chilled) (K)	20119	20119	Tomato, green, raw
1174	Vegetables grown for their fruit (tomatoes, green beans, courgettes, etc.) (fresh or chilled) (K)	20068	20068	Tomato paste, concentrated, canned
1174	Vegetables grown for their fruit (tomatoes, green beans, courgettes, etc.) (fresh or chilled) (K)	20260	20260	Tomato coulis, canned (tomato puree semi-reduced 11%)
1174	Vegetables grown for their fruit (tomatoes, green beans, courgettes, etc.) (fresh or chilled) (K)	20047_1	20047	Tomato, raw
1174	Vegetables grown for their fruit (tomatoes, green beans, courgettes, etc.) (fresh or chilled) (K)	20268	20268	Tomato paste, double concentrate, canned
1174	Vegetables grown for their fruit (tomatoes, green beans, courgettes, etc.) (fresh or chilled) (K)	20048	20048	Tomato, peeled, canned, drained
1174	Vegetables grown for their fruit (tomatoes, green beans, courgettes, etc.) (fresh or chilled) (K)	20242	20242	Tomato, pulp and peel, boiled/cooked in water
1174	Vegetables grown for their fruit (tomatoes, green beans, courgettes, etc.) (fresh or chilled) (K)	20289	20289	Tomato, roasted/baked, with skin
1174	Vegetables grown for their fruit (tomatoes, green beans, courgettes, etc.) (fresh or chilled) (K)	20169	20169	Tomato pulp, canned
1174	Vegetables grown for their fruit (tomatoes, green beans, courgettes, etc.) (fresh or chilled) (K)	20170	20170	Tomato puree, canned
1174	Vegetables grown for their fruit (tomatoes, green beans, courgettes, etc.) (fresh or chilled) (K)	20189	20189	Tomato, dried
1174	Vegetables grown for their fruit (tomatoes, green beans, courgettes, etc.) (fresh or chilled) (K)	20256	20256	Tomato, dried, in oil
1175	Root or bulb vegetables and mushrooms (fresh or chilled) (K)	20091	20091	Beetroot, raw
1175	Root or bulb vegetables and mushrooms (fresh or chilled) (K)	20003	20003	Beetroot, cooked
1175	Root or bulb vegetables and mushrooms (fresh or chilled) (K)	20007	20007	Carrot, canned, drained
1175	Root or bulb vegetables and mushrooms (fresh or chilled) (K)	20009	20009	Carrot, raw
1175	Root or bulb vegetables and mushrooms (fresh or chilled) (K)	20008	20008	Carrot, cooked
1175	Root or bulb vegetables and mushrooms (fresh or chilled) (K)	20261	20261	Carrots, puree
1175	Root or bulb vegetables and mushrooms (fresh or chilled) (K)	20208	20208	Carrot, frozen, raw
1175	Root or bulb vegetables and mushrooms (fresh or chilled) (K)	20209	20209	Carrot, frozen, cooked
1175	Root or bulb vegetables and mushrooms (fresh or chilled) (K)	26257	26257	Grated carrots
1175	Root or bulb vegetables and mushrooms (fresh or chilled) (K)	20055	20055	Celeriac, raw
1175	Root or bulb vegetables and mushrooms (fresh or chilled) (K)	20025	20025	Celeriac, cooked
1175	Root or bulb vegetables and mushrooms (fresh or chilled) (K)	20278	20278	Celeriac, puree
1175	Root or bulb vegetables and mushrooms (fresh or chilled) (K)	20033	20033	Turnip, cooked
1175	Root or bulb vegetables and mushrooms (fresh or chilled) (K)	20064	20064	Turnip, peeled, raw
1175	Root or bulb vegetables and mushrooms (fresh or chilled) (K)	20234	20234	Turnip, frozen, raw
1175	Root or bulb vegetables and mushrooms (fresh or chilled) (K)	20034	20034	Onion, raw
1175	Root or bulb vegetables and mushrooms (fresh or chilled) (K)	20035	20035	Onion, cooked
1175	Root or bulb vegetables and mushrooms (fresh or chilled) (K)	20180	20180	Onion, dried
1175	Root or bulb vegetables and mushrooms (fresh or chilled) (K)	20235	20235	Onion, frozen, raw
1175	Root or bulb vegetables and mushrooms (fresh or chilled) (K)	20089	20089	Radish, black, raw
1175	Root or bulb vegetables and mushrooms (fresh or chilled) (K)	20045	20045	Radish, raw
1176	Legumes and dried vegetables (K)	20517	20517	Broad bean, to shell, fresh
1176	Legumes and dried vegetables (K)	20518	20518	Broad bean, dried
1176	Legumes and dried vegetables (K)	20501	20501	Haricot bean, dry
1176	Legumes and dried vegetables (K)	20539	20539	Flageolet bean, green, dried
1176	Legumes and dried vegetables (K)	20530	20530	Beans, mung, mature, seeds, dry
1176	Legumes and dried vegetables (K)	20525	20525	Red kidney bean, dried
1176	Legumes and dried vegetables (K)	20586	20586	Lentil, blond, dried
1176	Legumes and dried vegetables (K)	20535	20535	Lentil, pink or red, dried
1176	Legumes and dried vegetables (K)	20585	20585	Lentil, green, dried
1176	Legumes and dried vegetables (K)	20521	20521	Lentils, sprouted
1176	Legumes and dried vegetables (K)	20504	20504	Lentil, dried
1176	Legumes and dried vegetables (K)	20534	20534	lupin grain, raw
1176	Legumes and dried vegetables (K)	20515	20515	Split pea, dried
1176	Legumes and dried vegetables (K)	20516	20516	Chick pea, dried
1177	Legumes, processed vegetables and other vegetable-based and legume-based preparations (K)	20500	20500	Broad bean, cooked
1177	Legumes, processed vegetables and other vegetable-based and legume-based preparations (K)	20511	20511	Haricot bean, canned, drained
1177	Legumes, processed vegetables and other vegetable-based and legume-based preparations (K)	20502	20502	Haricot bean, cooked
1177	Legumes, processed vegetables and other vegetable-based and legume-based preparations (K)	20508	20508	Flageolet bean, canned, drained
1177	Legumes, processed vegetables and other vegetable-based and legume-based preparations (K)	20513	20513	Flageolet bean, cooked
1177	Legumes, processed vegetables and other vegetable-based and legume-based preparations (K)	20540	20540	Flageolet bean, green, cooked
1177	Legumes, processed vegetables and other vegetable-based and legume-based preparations (K)	20531	20531	Mung bean, cooked
1177	Legumes, processed vegetables and other vegetable-based and legume-based preparations (K)	20524	20524	Red kidney bean, canned, drained
1177	Legumes, processed vegetables and other vegetable-based and legume-based preparations (K)	20503	20503	Red kidney bean, cooked
1177	Legumes, processed vegetables and other vegetable-based and legume-based preparations (K)	20588	20588	Lentil, blond, cooked
1177	Legumes, processed vegetables and other vegetable-based and legume-based preparations (K)	20589	20589	Lentil, pink or red, cooked
1177	Legumes, processed vegetables and other vegetable-based and legume-based preparations (K)	20587	20587	Green lentil, cooked
1177	Legumes, processed vegetables and other vegetable-based and legume-based preparations (K)	20510	20510	Lentil, seasoned, canned, drained
1177	Legumes, processed vegetables and other vegetable-based and legume-based preparations (K)	20505	20505	Lentil, cooked
1177	Legumes, processed vegetables and other vegetable-based and legume-based preparations (K)	20506	20506	Split pea, cooked
1177	Legumes, processed vegetables and other vegetable-based and legume-based preparations (K)	20532	20532	Chick pea, canned, drained
1177	Legumes, processed vegetables and other vegetable-based and legume-based preparations (K)	20507	20507	Chick pea, cooked
1178	Legumes and frozen vegetables (K)	20232	20232	Artichoke base, frozen, raw
1178	Legumes and frozen vegetables (K)	20204	20204	Broccoli, frozen, raw
1178	Legumes and frozen vegetables (K)	20205	20205	Broccoli, frozen, cooked
1178	Legumes and frozen vegetables (K)	20208	20208	Carrot, frozen, raw
1178	Legumes and frozen vegetables (K)	20209	20209	Carrot, frozen, cooked
1178	Legumes and frozen vegetables (K)	20206	20206	Brussels sprout, frozen, raw
1178	Legumes and frozen vegetables (K)	20207	20207	Brussels sprout, frozen, cooked
1178	Legumes and frozen vegetables (K)	20082	20082	Cauliflower, frozen, raw
1178	Legumes and frozen vegetables (K)	20122	20122	Cauliflower, frozen, cooked
1178	Legumes and frozen vegetables (K)	20230	20230	Courgette or zucchini, pulp and peel, frozen, raw
1178	Legumes and frozen vegetables (K)	20231	20231	Chinese or Japanese artichokes, frozen, raw
1178	Legumes and frozen vegetables (K)	20083	20083	Spinach, frozen, raw
1178	Legumes and frozen vegetables (K)	20121	20121	Spinach, frozen, cooked
1178	Legumes and frozen vegetables (K)	20203	20203	Butter bean or yellow bean, frozen, raw
1178	Legumes and frozen vegetables (K)	20070	20070	French bean, frozen, raw
1178	Legumes and frozen vegetables (K)	20071	20071	French bean, frozen, cooked
1178	Legumes and frozen vegetables (K)	20265	20265	Thinly-shredded or diced vegetables, frozen, raw
1178	Legumes and frozen vegetables (K)	20496	20496	Mixed vegetables for couscous, frozen, raw
1178	Legumes and frozen vegetables (K)	20263	20263	Mixed vegetables for soups, frozen, raw
1178	Legumes and frozen vegetables (K)	20266	20266	Mixed vegetables for ratatouille, frozen
1178	Legumes and frozen vegetables (K)	20101	20101	Mixed vegetables, frozen, raw
1178	Legumes and frozen vegetables (K)	20271	20271	Mixed diced vegetables, frozen
1178	Legumes and frozen vegetables (K)	20108	20108	Sweet corn, on the cob, frozen, raw
1178	Legumes and frozen vegetables (K)	20233	20233	Sweet corn, frozen, raw
1178	Legumes and frozen vegetables (K)	20234	20234	Turnip, frozen, raw
1178	Legumes and frozen vegetables (K)	20235	20235	Onion, frozen, raw
1178	Legumes and frozen vegetables (K)	20214	20214	Garden peas and carrots, frozen, raw
1178	Legumes and frozen vegetables (K)	20215	20215	Garden peas and carrots, frozen, cooked
1178	Legumes and frozen vegetables (K)	20084	20084	Garden peas, frozen, raw
1178	Legumes and frozen vegetables (K)	20124	20124	Garden peas, frozen, cooked
1178	Legumes and frozen vegetables (K)	20236	20236	Leek, frozen, raw
1178	Legumes and frozen vegetables (K)	20267	20267	Spring vegetables, frozen, raw (French beans, carrots, potatoes, green peas, onions)
1178	Legumes and frozen vegetables (K)	20237	20237	Salsify, frozen, raw
1178	Legumes and frozen vegetables (K)	20536	20536	Broad bean, fresh, frozen
1178	Legumes and frozen vegetables (K)	20541	20541	Broad bean, peeled, frozen, raw
1178	Legumes and frozen vegetables (K)	20542	20542	Broad bean, without peal, frozen, water boiled
1178	Legumes and frozen vegetables (K)	20543	20543	Broad bean, frozen, water boiled
1178	Legumes and frozen vegetables (K)	20537	20537	flageolet bean, frozen
1179	Olives (K)	13147	13147	Olive, green, stuffed (anchovy, sweet peppers, etc…)
1181	Sugar (K)	31016	31016	Sugar, white
1181	Sugar (K)	31017	31017	Sugar, brown
1181	Sugar (K)	31044	31044	Sugar, vanilla flavoured
1182	Jam, marmalade and honey (K)	31037	31037	Jam, apricot
1182	Jam, marmalade and honey (K)	31038	31038	Jam, cherry
1182	Jam, marmalade and honey (K)	31024	31024	Jam, strawberry
1182	Jam, marmalade and honey (K)	31062	31062	Jam, raspberry
1182	Jam, marmalade and honey (K)	31040	31040	Dulce de leche or confiture de lait
1182	Jam, marmalade and honey (K)	31110	31110	Jam, reduced sugar
1182	Jam, marmalade and honey (K)	31039	31039	Marmalade, orange
1182	Jam, marmalade and honey (K)	31008	31008	Honey
1183	Chocolate (K)	31002	31002	Coconut bar, with chocolate coating
1183	Chocolate (K)	31098	31098	Toblerone milk cholcolate bar w nougat
1183	Chocolate (K)	31071	31071	Chocolate bar with dried fruits
1183	Chocolate (K)	31000	31000	Chocolate bar with biscuit
1183	Chocolate (K)	31001	31001	Coated chocolate bar without biscuit
1183	Chocolate (K)	31073	31073	Chocolate snack bar, dairy filling
1183	Chocolate (K)	31099	31099	Chocolate snack bar, dairy filling with sponge cake
1183	Chocolate (K)	31012	31012	Chocolate confectionery or bar, with dairy filling
1183	Chocolate (K)	31091	31091	Chocolate confectionery, filled with wafer
1183	Chocolate (K)	31063	31063	Chocolate confectionery, filled with nuts and/or praline
1183	Chocolate (K)	31042	31042	Sugar and chocolate coated peanut
1183	Chocolate (K)	31009	31009	Milk chocolate bar, with puffed/popped cereals
1183	Chocolate (K)	31018	31018	Milk chocolate bar, with dried fruits (nuts, almonds, raisins, praline)
1183	Chocolate (K)	31079	31079	Milk chocolate, filled
1183	Chocolate (K)	31084	31084	Milk chocolate bar, filled with praline
1183	Chocolate (K)	31020	31020	Milk chocolate bar, without sugar, with sweeteners
1183	Chocolate (K)	31004	31004	Milk chocolate bar
1183	Chocolate (K)	31026	31026	White chocolate bar, with dried fruits (nuts, almonds, raisins, praline)
1183	Chocolate (K)	31010	31010	White chocolate bar
1183	Chocolate (K)	31085	31085	Dark chocolate bar, more than 40% cocoa, for cooking
1183	Chocolate (K)	31074	31074	Dark chocolate bar, more than 70% cocoa
1183	Chocolate (K)	31005	31005	Dark chocolate bar, less than 70% cocoa
1183	Chocolate (K)	31069	31069	Dark chocolate bar, with fruits (orange, raspberries, pear)
1183	Chocolate (K)	31070	31070	Dark chocolate bar, with dried fruits (nuts, almonds, raisin, praline)
1183	Chocolate (K)	31072	31072	Dark chocolate, filled with mint confectionery
1183	Chocolate (K)	31080	31080	Dark chocolate bar, filled with praline
1183	Chocolate (K)	31030	31030	Dark chocolate bar, without sugar and with artificial sweeteners
1183	Chocolate (K)	31041	31041	Chocolate confectionery, sugar coated
1183	Chocolate (K)	31032	31032	Chocolate spread with hazelnuts
1183	Chocolate (K)	31066	31066	Chocolate and nut confectionery filled with praline
1185	Ice cream (K)	39533	39533	Ice cream log
1185	Ice cream (K)	39530	39530	Frosted lemon or orange (sorbet)
1185	Ice cream (K)	39534	39534	Goblet of ice cream, peach Melba or Belle Helene pear type
1185	Ice cream (K)	39532	39532	Goblet of ice cream, coffee or chocolate ice cream topped with whipped cream
1185	Ice cream (K)	39516	39516	Frozen dessert, puff pastry, to share
1185	Ice cream (K)	39502	39502	Frozen dessert, ice cream with meringue, vacherin ice cream or mystery ice cream type
1185	Ice cream (K)	39512	39512	Frozen dessert, Sundae ice cream type
1185	Ice cream (K)	39529	39529	Iced nougat
1185	Ice cream (K)	39518	39518	baked Alaska
1185	Ice cream (K)	39401	39401	Peach melba (with vanilla ice cream and raspberry sauce)
1185	Ice cream (K)	39519	39519	Belle Helene pear dessert (cooked pear topped with hot chocolate sauce on a bed of vanilla ice cream)
1185	Ice cream (K)	23472	23472	Profiteroles (chou pastry), with vanilla ice cream and chocolate sauce
1185	Ice cream (K)	31035	31035	Ice cream, chocolate coated
1185	Ice cream (K)	39517	39517	Frozen yogurt
1185	Ice cream (K)	39503	39503	Ice cream on stick, with chocolate coating
1185	Ice cream (K)	39509	39509	Ice cream, cone (normal size)
1185	Ice cream (K)	39515	39515	Ice cream, in box
1185	Ice cream (K)	39520	39520	Ice cream, luxury, in box
1185	Ice cream (K)	39521	39521	Ice cream, luxury, in cup
1185	Ice cream (K)	39522	39522	Ice cream, cone, mini
1185	Ice cream (K)	39531	39531	Ice cream, in cup for children
1185	Ice cream (K)	39523	39523	Ice cream, in individual cup
1185	Ice cream (K)	39526	39526	Ice lolly
1185	Ice cream (K)	31013	31013	Sorbet, on stick
1185	Ice cream (K)	39524	39524	Sorbet, in box
1186	Sweeteners (GR)	31064	31064	Saccharin sweetener
1186	Sweeteners (GR)	31077	31077	Fructose
1186	Sweeteners (GR)	31067	31067	Cane molasses
1214	Cocoa and chocolate powder drinks (K)	18106	18106	Instant cocoa or chocolate beverage, with sugar, fortified with vitamins and chemical elements, ready-to-drink (reconstituted with standard semi-skimm
1214	Cocoa and chocolate powder drinks (K)	18104	18104	Instant cocoa or chocolate beverage, with sugar, ready-to-drink (reconstituted with standard semi-skimmed milk)
1214	Cocoa and chocolate powder drinks (K)	18100	18100	Cocoa powder, without sugar, powder, instant, non rehydrated
1222	Soft drinks with or without carbonation (L)	18026	18026	Soft drink, carbonated, without fruit juice, with sugar
1222	Soft drinks with or without carbonation (L)	18078	18078	Soft drink, carbonated, without fruit juice, with sugar and artificial sweetener(s)
1222	Soft drinks with or without carbonation (L)	18060	18060	Cola, without sugar and with artificial sweetener(s)
1222	Soft drinks with or without carbonation (L)	18068	18068	Cola, without sugar, with artificial sweetener(s) and with caffeine
1222	Soft drinks with or without carbonation (L)	18018	18018	Cola, with sugar
1222	Soft drinks with or without carbonation (L)	18037	18037	Cola, with sugar and artificial sweetener(s)
1222	Soft drinks with or without carbonation (L)	18067	18067	Cola, with sugar and without caffeine
1222	Soft drinks with or without carbonation (L)	18039	18039	Lemonade with a flavoured syrup
1222	Soft drinks with or without carbonation (L)	18035	18035	Lemonade, without sugar, with artificial sweetener(s)
1222	Soft drinks with or without carbonation (L)	18010	18010	Lemonade, with sugar
1222	Soft drinks with or without carbonation (L)	18016	18016	Lemonade, with sugar and artificial sweetener(s)
1222	Soft drinks with or without carbonation (L)	18013	18013	Tonic drink, without sugar, with artificial sweetener(s)
1222	Soft drinks with or without carbonation (L)	18344	18344	Tonic drink, with sugar
1222	Soft drinks with or without carbonation (L)	18014	18014	Tonic drink, with sugar and artificial sweetener(s)
11711	Potatoes (K)	4023	4023	New potato, raw
11711	Potatoes (K)	4029	4029	Early potato, boiled/cooked in water, peeled
11713	Products derived from potatoes, cassava and other tubers (K)	53101	53101	Plantain banana, cooked
11713	Products derived from potatoes, cassava and other tubers (K)	4038	4038	Potato crisps and related, reduced fat
11713	Products derived from potatoes, cassava and other tubers (K)	4037	4037	Potato crisps, "à l'ancienne" (old-fashioned style)
11713	Products derived from potatoes, cassava and other tubers (K)	4004	4004	Potato crisps
11713	Products derived from potatoes, cassava and other tubers (K)	4032	4032	French fries or chips, frozen, deep-fried
11713	Products derived from potatoes, cassava and other tubers (K)	4046	4046	French fries or chips, frozen, raw, intended to be deep-fried
11713	Products derived from potatoes, cassava and other tubers (K)	4045	4045	French fries or chips, frozen, raw, intended to be microwaved
11713	Products derived from potatoes, cassava and other tubers (K)	4044	4044	French fries or chips, frozen, raw, intended to be roasted/baked
11713	Products derived from potatoes, cassava and other tubers (K)	4030	4030	French fries or chips, frozen, roasted/baked
11713	Products derived from potatoes, cassava and other tubers (K)	54500	54500	Breadfruit, raw
11713	Products derived from potatoes, cassava and other tubers (K)	53503	53503	Yam or Indian potato, peeled, boiled/cooked in water
11713	Products derived from potatoes, cassava and other tubers (K)	53502	53502	Yam or Indian potato, peeled, raw
11713	Products derived from potatoes, cassava and other tubers (K)	54031	54031	Cassava or manioc, roots, raw
11713	Products derived from potatoes, cassava and other tubers (K)	54034	54034	Cassava or manioc, roots, cooked
11713	Products derived from potatoes, cassava and other tubers (K)	4101	4101	Sweet potato, raw
11713	Products derived from potatoes, cassava and other tubers (K)	4102	4102	Sweet potato, cooked
11713	Products derived from potatoes, cassava and other tubers (K)	4103	4103	Sweet potato, puree, cooked with cream
11713	Products derived from potatoes, cassava and other tubers (K)	4020	4020	Dauphine potato, frozen, raw
11713	Products derived from potatoes, cassava and other tubers (K)	4021	4021	Dauphine potato, frozen, cooked
11713	Products derived from potatoes, cassava and other tubers (K)	4028	4028	Ware potato, boiled/cooked in water, peeled
11713	Products derived from potatoes, cassava and other tubers (K)	4042	4042	Duchesse potato, frozen, raw
11713	Products derived from potatoes, cassava and other tubers (K)	4034	4034	Duchesse potato, frozen, cooked
11713	Products derived from potatoes, cassava and other tubers (K)	4013	4013	Mashed potato balls pre-fried, frozen, raw
11713	Products derived from potatoes, cassava and other tubers (K)	4035	4035	Mashed potato balls pre-fried, frozen, cooked
11713	Products derived from potatoes, cassava and other tubers (K)	4043	4043	Potato, pre-fried into cubes, frozen, raw
11713	Products derived from potatoes, cassava and other tubers (K)	4027	4027	Potato, pre-fried into cubes, frozen, cooked
11713	Products derived from potatoes, cassava and other tubers (K)	4036	4036	Potato, sautéed/pan-fried, with goose fat
11713	Products derived from potatoes, cassava and other tubers (K)	4014	4014	Potato, steamed, vacuum-packed
11713	Products derived from potatoes, cassava and other tubers (K)	4003	4003	Potato, boiled/cooked in water
11713	Products derived from potatoes, cassava and other tubers (K)	4016	4016	Potato flakes, dehydrated, with milk or cream
11713	Products derived from potatoes, cassava and other tubers (K)	4022	4022	Potato flakes, dehydrated, plain
11713	Products derived from potatoes, cassava and other tubers (K)	4019	4019	Potato puree, made from flakes, reconstituted with semi-skimmed milk and water, unsalted
11713	Products derived from potatoes, cassava and other tubers (K)	4017	4017	Potato puree, made from flakes, reconstituted with whole milk, with added fat
11713	Products derived from potatoes, cassava and other tubers (K)	4018	4018	Potato puree, with milk and butter, unsalted
11713	Products derived from potatoes, cassava and other tubers (K)	4026	4026	Potato, roasted/baked
11713	Products derived from potatoes, cassava and other tubers (K)	4008	4008	Potato, peeled, raw
11713	Products derived from potatoes, cassava and other tubers (K)	4002	4002	Potato, peeled, baked
11713	Products derived from potatoes, cassava and other tubers (K)	4015	4015	Potato, sautéed/pan-fried
11713	Products derived from potatoes, cassava and other tubers (K)	4039	4039	Rostis or Potatoes cake
11713	Products derived from potatoes, cassava and other tubers (K)	4000	4000	Tapioca, raw
11713	Products derived from potatoes, cassava and other tubers (K)	53200	53200	Taro, tuber, raw
11713	Products derived from potatoes, cassava and other tubers (K)	53201	53201	Taro, tuber, cooked
11713	Products derived from potatoes, cassava and other tubers (K)	20196	20196	Jerusalem artichoke, raw
11713	Products derived from potatoes, cassava and other tubers (K)	20050	20050	Jerusalem artichoke, cooked
HBS: Household Budget Surveys
AGB: Agribalyse
CIQUAL: Food Quality Information Centre
LCI: Life cycle inventory
