# Supplementary material for: Adherence to the DASH Diet in the Spanish Population and Its Environmental Impact: An Ecological Study
Source: Nutrients. 2026 Jun 5;18(11):1822. doi: 10.3390/nu18111822 (PMC13259029; doi:10.3390/nu18111822)
Supplement: Supplementary file 1 [file nutrients-18-01822-s001.zip › Supplementary Material S3.xlsx]

## Sheet: Sheet 1
Supplementary Material S3. Pearson and Spearman correlations between DASH adherence and selected environmental indicators derived from Agribalyse® life-cycle assessment data (2006–2023). Confidence intervals for Pearson correlations were estimated using Fisher’s z-transformation.
Indicator	n	Pearson_r	CI_95	Pearson_p	Spearman_rho	Spearman_p
Ecological footprint	18	-0.8239	[-0.932, -0.58]	2.64e-05	-0.7379	0.000473
Climate change (GHG emissions)	18	-0.8395	[-0.939, -0.613]	1.32e-05	-0.7544	0.000298
Land use	18	-0.8523	[-0.944, -0.64]	7.08e-06	-0.8039	5.82e-05
Water resource depletion	18	-0.7507	[-0.902, -0.437]	0.000331	-0.7461	0.000377
