# Supplementary material for: Adherence to the DASH Diet in the Spanish Population and Its Environmental Impact: An Ecological Study
Source: Nutrients. 2026 Jun 5;18(11):1822. doi: 10.3390/nu18111822 (PMC13259029; doi:10.3390/nu18111822)
Supplement: Supplementary file 1 [file nutrients-18-01822-s001.zip › Supplementary material s4.xlsx]

## Sheet: Hoja1
Supplementary Material S4. DASH and Ecological footprint values exposed in the figure 1.
Year	DASH	Ecological footprint
2006	45.8	189.037
2007	46.5857	196.044
2008	45.7939	197.047
2009	46.3743	192.472
2010	48.0673	189.217
2011	46.9149	185.219
2012	47.4052	185.369
2013	47.5017	182.709
2014	48.1191	179.963
2015	48.8165	179.877
2016	47.6331	174.975
2017	48.4292	171.656
2018	47.9953	170.1
2019	48.7667	167.632
2020	49.5671	170.356
2021	49.1168	176.141
2022	48.8511	172.218
2023	49.0546	174.992
