# Supplementary material for: Adherence to the DASH Diet in the Spanish Population and Its Environmental Impact: An Ecological Study
Source: Nutrients. 2026 Jun 5;18(11):1822. doi: 10.3390/nu18111822 (PMC13259029; doi:10.3390/nu18111822)
Supplement: Supplementary file 1 [file nutrients-18-01822-s001.zip › Supplementary material s8.xlsx]

## Sheet: Hoja1
Supplementary Material S8 Sensitivity analyses of the association between DASH adherence and ecological footprint across study periods.
Period	n	Pearson_r	CI_95_lower	CI_95_upper	Pearson_p	Spearman_rho	Spearman_p	DW
Periodo completo (2006-2023)	18	-0.8237	-0.9321	-0.5798	2.656e-05	-0.7379	4.731e-04	1.534
Sin 2015-2016 (n=16)	16	-0.8541	-0.9483	-0.6216	2.542e-05	-0.7765	4.044e-04	1.575
Pre-ECOICOP (2006-2015)	10	-0.7733	-0.9435	-0.2799	8.703e-03	-0.7939	6.100e-03	1.868
Post-ECOICOP (2016-2023)	8	-0.0491	-0.7286	0.6791	9.081e-01	0.2619	5.309e-01	1.376
Supplementary Material S8. Sensitivity analyses of the association between DASH adherence and ecological footprint across study periods. Pearson and Spearman correlations were calculated for the full study period, excluding the transition years (2015–2016), and separately for pre- and post-ECOICOP periods. Ninety-five percent confidence intervals (95% CI) for Pearson correlations were estimated u…
